# Supplementary material for: Genotoxic stress in constitutive trisomies induces autophagy and the innate immune response via the cGAS-STING pathway
Source: Commun Biol. 2021 Jul 2;4:831. doi: 10.1038/s42003-021-02278-9 (PMC8253785; doi:10.1038/s42003-021-02278-9)
Supplement: Supplementary file 3 — Supplementary Data 1 [file 42003_2021_2278_MOESM3_ESM.xlsx]

## Sheet: Read me
Supplementary Data 1
Header	Description
Gene Name	Gene Name of the entry
Hte5_4	mRNA expression ratio HCT116 H2B-GFP 5/4 vs HCT116 H2B-GFP [log2]
Hte5_1	mRNA expression ratio HCT116 5/4 vs HCT116 [log2]
Htr3_11	mRNA expression ratio HCT116 3/3 vs HCT116 [log2]
Rtr5.12_3	mRNA expression ratio RPE1 5/3 12/3 vs RPE1 hTERT [log2]
Rtr21_2	mRNA expression ratio RPE1 H2B-GFP 21/3 vs RPE1 H2B-GFP [log2]
Chromosome	Chromosome, on which the according gene is located
GOCC	Gene ontology cellular component Name
GOBP	Gene ontology biological pathway Name
GOMF	Gene ontology metabolic function Name
KEGG	Kyoto Encyclopedia of Genes and Genomes Name
Protein name	Protein Name of the entry
Other Gene Names	Other Gene Names of the entry
Uniprot	Uniprot Accession Number
ENSG	Ensembl Gene ID (http://www.ensembl.org/index.html)
Header	Description
Gene Name	Gene Name of the entry
Htr5_6	Median protein ratios of HCT116 H2B-GFP 5/3 vs HCT116 [log2]
Hte5_4	Median protein ratios of HCT116 H2B-GFP 5/4 vs HCT116 [log2]
Htr3_11	Median protein ratios of HCT116 3/3 vs HCT116 [log2]
Hte5_1	Median protein ratios of HCT116 5/4 vs HCT116 [log2]
Rtr21_2	Median protein ratios of RPE-1 21/3 vs RPE-1 [log2]
Rtr5.12_3	Median protein ratios of RPE-1 5/3 12/3 vs RPE-1 [log2]
Chromosome	Chromosome, on which the according gene is located
GOCC	Gene ontology cellular component Name
GOBP	Gene ontology biological pathway Name
GOMF	Gene ontology metabolic function Name
KEGG	Kyoto Encyclopedia of Genes and Genomes Name
Protein Names	Protein Name of the entry
Other Gene Names	Other Gene Names of the entry
Uniprot	Uniprot Accession Number
ENSG	Ensembl Gene ID (http://www.ensembl.org/index.html)

## Sheet: Supplement to Figure 1a
Gene Name	Hte5_4	Hte5_1	Htr3_11	Rtr5.12_3	Rtr21_2	Chromosome	GOCC	GOBP	GOMF	KEGG	Protein name	Other Gene Names	Uniprot	ENSG
VPS11	1.97451	0.0750149	-0.41014	0.303987	-0.357275	11	cell part;cytoplasmic membrane-bounded vesicle;cytoplasmic part;cytoplasmic vesicle;endosomal part;endosome;endosome membrane;HOPS complex;intracellular membrane-bounded organelle;intracellular organelle;intracellular organelle part;intracellular part;late endosome membrane;lysosomal membrane;lysosome;lytic vacuole;macromolecular complex;membrane;membrane part;membrane-bounded organelle;membrane-…	establishment of localization;establishment of protein localization;protein transport;transport	binding;cation binding;ion binding;metal ion binding;nucleotide binding;protein binding;transition metal ion binding;zinc ion binding		RING finger protein 108;Vacuolar protein sorting-associated protein 11 homolog	PP3476;RNF108;VPS11	Q8WY89;Q96EP8;Q9H270;Q9H6D9;Q9HCS6	ENSG00000160695
ATP6V1D	1.99938	0.00492809	-0.158903	0.361593	1.02482	14	cell part;cytoplasmic part;cytosol;intracellular organelle part;intracellular part;macromolecular complex;membrane;membrane part;organelle part;protein complex;proton-transporting two-sector ATPase complex;proton-transporting two-sector ATPase complex, catalytic domain;proton-transporting V-type ATPase complex;vacuolar part;vacuolar proton-transporting V-type ATPase complex	ATP hydrolysis coupled proton transport;biological regulation;cation homeostasis;cation transport;cell surface receptor linked signaling pathway;cellular cation homeostasis;cellular chemical homeostasis;cellular homeostasis;cellular ion homeostasis;cellular iron ion homeostasis;cellular metal ion homeostasis;cellular process;cellular response to chemical stimulus;cellular response to endogenous s…	active transmembrane transporter activity;ATPase activity;ATPase activity, coupled;ATPase activity, coupled to movement of substances;ATPase activity, coupled to transmembrane movement of ions;ATPase activity, coupled to transmembrane movement of substances;binding;catalytic activity;cation transmembrane transporter activity;cation-transporting ATPase activity;hydrogen ion transmembrane transport…	Collecting duct acid secretion;Epithelial cell signaling in Helicobacter pylori infection;Oxidative phosphorylation;Phagosome;Rheumatoid arthritis;Vibrio cholerae infection	Vacuolar proton pump subunit D;V-ATPase 28 kDa accessory protein;V-type proton ATPase subunit D	ATP6M;ATP6V1D;VATD	B2RE33;Q9Y5K8;Q9Y688	ENSG00000100554
ATP6V1H	2.09271	0.00337102	-0.429181	0.229171	0.735891	8	cell part;cytoplasmic part;cytosol;intracellular organelle part;intracellular part;macromolecular complex;membrane;membrane part;organelle part;plasma membrane;protein complex;proton-transporting two-sector ATPase complex, catalytic domain;proton-transporting V-type ATPase, V1 domain;vacuolar part;vacuolar proton-transporting V-type ATPase, V1 domain	ATP biosynthetic process;ATP catabolic process;ATP hydrolysis coupled proton transport;ATP metabolic process;ATP synthesis coupled proton transport;biological regulation;biosynthetic process;catabolic process;cation homeostasis;cation transport;cell surface receptor linked signaling pathway;cellular biosynthetic process;cellular catabolic process;cellular cation homeostasis;cellular chemical home…	active transmembrane transporter activity;ATPase activity;ATPase activity, coupled;ATPase activity, coupled to movement of substances;ATPase activity, coupled to transmembrane movement of ions;ATPase activity, coupled to transmembrane movement of substances;binding;catalytic activity;cation transmembrane transporter activity;cation-transporting ATPase activity;enzyme regulator activity;hydrogen i…	Epithelial cell signaling in Helicobacter pylori infection;Lysosome;Oxidative phosphorylation;Phagosome;Rheumatoid arthritis;Vibrio cholerae infection	Nef-binding protein 1;Protein VMA13 homolog;Uncharacterized protein;Vacuolar proton pump subunit H;Vacuolar proton pump subunit SFD;V-ATPase 50/57 kDa subunits;V-type proton ATPase subunit H	ATP6V1H;CGI-11	B3KMR0;E5RFZ9;E5RG49;E5RG90;E5RHH0;E5RJG1;E5RK31;E9PGE6;Q6PK44;Q9H3E3;Q9UI12;Q9Y300	ENSG00000047249
WIPI1	0.877846	1.09995	1.37431	0.444505	0.97475	17	autophagic vacuole membrane;cell part;clathrin-coated vesicle;coated vesicle;cytoplasm;cytoplasmic membrane-bounded vesicle;cytoplasmic part;cytoplasmic vesicle;cytosol;endosomal part;endosome;endosome membrane;Golgi apparatus;Golgi apparatus part;intracellular membrane-bounded organelle;intracellular organelle;intracellular organelle part;intracellular part;macromolecular complex;membrane;membra…	autophagy;catabolic process;cell communication;cellular catabolic process;cellular metabolic process;cellular process;cellular response to external stimulus;cellular response to extracellular stimulus;cellular response to nutrient levels;cellular response to starvation;cellular response to stimulus;cellular response to stress;macroautophagy;metabolic process;response to external stimulus;response…	androgen receptor binding;binding;estrogen receptor binding;hormone receptor binding;lipid binding;nuclear hormone receptor binding;phosphatidylinositol binding;phosphatidylinositol-3,5-bisphosphate binding;phosphatidylinositol-3-phosphate binding;phospholipid binding;protein binding;receptor binding;steroid hormone receptor binding		Atg18 protein homolog;WD repeat domain phosphoinositide-interacting protein 1;WD40 repeat protein interacting with phosphoinositides of 49 kDa	WIPI1;WIPI49	Q5MNZ9;Q8IXM5;Q9NWF8	ENSG00000070540
CTSB	2.60158	0.775756	0.513051	0.356858	0.81625	8	apical plasma membrane;caveola;cell fraction;cell part;cell surface;cytoplasm;cytoplasmic membrane-bounded vesicle;cytoplasmic part;cytoplasmic vesicle;external side of plasma membrane;extracellular region;extracellular region part;extracellular space;intracellular;intracellular membrane-bounded organelle;intracellular organelle;intracellular part;lysosome;lytic vacuole;melanosome;membrane;membra…	anatomical structure development;autophagy;biological regulation;catabolic process;cellular catabolic process;cellular metabolic process;cellular process;developmental process;macromolecule metabolic process;metabolic process;muscle tissue development;negative regulation of biological process;negative regulation of cell death;negative regulation of cellular process;primary metabolic process;prote…	binding;catalytic activity;cysteine-type endopeptidase activity;cysteine-type peptidase activity;endopeptidase activity;hydrolase activity;kininogen binding;peptidase activity;peptidase activity, acting on L-amino acid peptides;peptide binding;protein binding;protein complex binding	Antigen processing and presentation;Lysosome	APP secretase;Cathepsin B;Cathepsin B heavy chain;Cathepsin B light chain;Cathepsin B1;Uncharacterized protein	CPSB;CTSB	B3KQR5;B3KRR5;E9PCB3;E9PHZ5;E9PID0;E9PIS1;E9PJ67;E9PKD0;E9PKQ7;E9PKX0;E9PL32;E9PLY3;E9PNL5;E9PP38;E9PQM1;E9PR00;E9PR54;E9PS78;E9PSG5;P07858;Q503A6;Q96D87	ENSG00000164733
MAP1LC3B	1.80348	0.891044	0.934752	0.394545	0.787718	16	autophagic vacuole;autophagic vacuole membrane;cell part;cytoplasm;cytoplasmic part;cytoplasmic vesicle;cytoskeletal part;cytoskeleton;endomembrane system;intracellular;intracellular membrane-bounded organelle;intracellular non-membrane-bounded organelle;intracellular organelle;intracellular organelle part;intracellular part;macromolecular complex;membrane;membrane-bounded organelle;microtubule;n…	autophagy;catabolic process;cellular catabolic process;cellular metabolic process;cellular process;metabolic process	binding;protein binding		Autophagy-related protein LC3 B;Autophagy-related ubiquitin-like modifier LC3 B;cDNA FLJ77661, highly similar to Homo sapiens microtubule-associated protein 1 light chain 3 beta(MAP1LC3B), mRNA;MAP1 light chain 3-like protein 2;MAP1A/MAP1B light chain 3 B;Microtubule-associated protein 1 light chain 3 beta;Microtubule-associated protein 1 light chain 3 beta, isoform CRA_c;Microtubule-associated p…	DKFZp762B153;hCG_32374;MAP1ALC3;MAP1LC3B	Q658J6;Q6NW02;Q9GZQ8	ENSG00000140941
SQSTM1	1.94876	1.38405	0.445387	0.766852	-0.0295996	5	cell part;cytoplasm;cytoplasmic part;cytosol;endosome;intracellular membrane-bounded organelle;intracellular organelle;intracellular organelle part;intracellular part;late endosome;membrane-bounded organelle;nuclear part;nucleoplasm;nucleus;organelle;organelle part	anti-apoptosis;apoptosis;autophagy;biological regulation;catabolic process;cell communication;cell death;cell differentiation;cell surface receptor linked signaling pathway;cellular catabolic process;cellular developmental process;cellular macromolecule catabolic process;cellular macromolecule metabolic process;cellular metabolic process;cellular process;cellular response to external stimulus;cel…	binding;cation binding;enzyme binding;ion binding;kinase binding;metal ion binding;protein binding;protein domain specific binding;protein kinase binding;protein kinase C binding;receptor binding;receptor tyrosine kinase binding;SH2 domain binding;small conjugating protein binding;transition metal ion binding;ubiquitin binding;zinc ion binding	Osteoclast differentiation	cDNA FLJ52474, highly similar to Sequestosome-1;EBI3-associated protein of 60 kDa;Phosphotyrosine-independent ligand for the Lck SH2 domain of 62 kDa;Sequestosome-1;Ubiquitin-binding protein p62;Uncharacterized protein	ORCA;OSIL;SQSTM1	A6NFN7;B2R661;B3KUW5;B4DE82;C9J6J8;C9JRJ8;D6RBF1;E3W990;E7EMC7;E7ERP8;E9PFW8;Q13446;Q13501;Q9BUV7;Q9BVS6;Q9UEU1	ENSG00000161011
ATP6V0E1	1.90121	1.48042	0.387299	0.797602	0.677619	5	cell fraction;cell part;cytoplasmic part;endosomal part;endosome membrane;insoluble fraction;integral to membrane;intracellular organelle part;intracellular part;intrinsic to membrane;macromolecular complex;membrane;membrane fraction;membrane part;organelle membrane;organelle part;protein complex;proton-transporting two-sector ATPase complex, proton-transporting domain;proton-transporting V-type …	ATP hydrolysis coupled proton transport;biological regulation;cation homeostasis;cation transport;cell growth;cell surface receptor linked signaling pathway;cellular cation homeostasis;cellular chemical homeostasis;cellular homeostasis;cellular ion homeostasis;cellular iron ion homeostasis;cellular metal ion homeostasis;cellular monovalent inorganic cation homeostasis;cellular process;cellular re…	active transmembrane transporter activity;ATPase activity;ATPase activity, coupled;ATPase activity, coupled to movement of substances;ATPase activity, coupled to transmembrane movement of ions;ATPase activity, coupled to transmembrane movement of substances;catalytic activity;cation transmembrane transporter activity;cation-transporting ATPase activity;hydrogen ion transmembrane transporter activ…	Collecting duct acid secretion;Epithelial cell signaling in Helicobacter pylori infection;Oxidative phosphorylation;Phagosome;Rheumatoid arthritis;Vibrio cholerae infection	Uncharacterized protein;Vacuolar proton pump subunit e 1;V-ATPase 9.2 kDa membrane accessory protein;V-ATPase M9.2 subunit;V-type proton ATPase subunit e 1	ATP6H;ATP6V0E;ATP6V0E1	B2R557;D3DQM1;E5RHL5;O15342;Q6IBE8	ENSG00000113732
CTSD	-0.428436	1.3998	0.402419	-0.177688	-0.405447	11	cell part;cytoplasmic membrane-bounded vesicle;cytoplasmic part;cytoplasmic vesicle;extracellular matrix;extracellular region;extracellular region part;extracellular space;intracellular membrane-bounded organelle;intracellular organelle;intracellular part;lysosome;lytic vacuole;melanosome;membrane-bounded organelle;membrane-bounded vesicle;mitochondrion;organelle;pigment granule;vacuole;vesicle	autophagic vacuole assembly;cell death;cellular component assembly;cellular component assembly at cellular level;cellular component organization;cellular component organization at cellular level;cellular component organization or biogenesis;cellular component organization or biogenesis at cellular level;cellular process;death;macromolecule metabolic process;metabolic process;organelle assembly;or…	aspartic-type endopeptidase activity;aspartic-type peptidase activity;catalytic activity;endopeptidase activity;hydrolase activity;peptidase activity;peptidase activity, acting on L-amino acid peptides	Lysosome	Cathepsin D;Cathepsin D heavy chain;Cathepsin D light chain;Uncharacterized protein	CPSD;CTSD	C9J9G3;C9JH19;P07339;Q6IB57	ENSG00000117984
CLCN7	0.342189	-0.0258472	-0.534702	0.146786	-0.242758	16	cell part;cytoplasmic part;cytoplasmic vesicle;integral to membrane;intracellular membrane-bounded organelle;intracellular organelle;intracellular organelle part;intracellular part;intrinsic to membrane;lysosomal membrane;lysosome;lytic vacuole;membrane;membrane part;membrane-bounded organelle;organelle;organelle membrane;organelle part;vacuolar membrane;vacuolar part;vacuole;vesicle	anion transport;cellular process;chloride transport;establishment of localization;inorganic anion transport;ion transport;response to abiotic stimulus;response to pH;response to stimulus;transmembrane transport;transport	active transmembrane transporter activity;adenyl nucleotide binding;adenyl ribonucleotide binding;anion channel activity;anion transmembrane transporter activity;antiporter activity;ATP binding;binding;channel activity;chloride channel activity;gated channel activity;ion channel activity;ion transmembrane transporter activity;nucleotide binding;passive transmembrane transporter activity;purine nu…		Chloride channel 7;Chloride channel 7, isoform CRA_b;Chloride channel protein 7;H(+)/Cl(-) exchange transporter 7;Putative chloride channel protein 7;Uncharacterized protein	CLCN7;hCG_42716;LA16c-390E6.1-001	A6NEJ7;A8K5T9;E9PDB9;P51798;Q4VXY0;Q96RY8;Q9NYX5	ENSG00000103249
UVRAG	0.417309	-0.446956	-0.362741	-0.181081	-0.221006	11	cell part;cytoplasm;cytoplasmic part;early endosome;endosome;intracellular membrane-bounded organelle;intracellular organelle;intracellular part;late endosome;lysosome;lytic vacuole;membrane-bounded organelle;organelle;vacuole	cellular macromolecule metabolic process;cellular metabolic process;cellular nitrogen compound metabolic process;cellular process;cellular response to stimulus;cellular response to stress;DNA metabolic process;DNA repair;macromolecule metabolic process;metabolic process;nitrogen compound metabolic process;nucleic acid metabolic process;nucleobase, nucleoside, nucleotide and nucleic acid metabolic…	binding;protein binding		cDNA FLJ38033 fis, clone CTONG2013381, highly similar to UV radiation resistance-associated gene protein;cDNA FLJ51717, highly similar to UV radiation resistance-associated gene protein;cDNA, FLJ79032, highly similar to UV radiation resistance-associated gene protein;p63;Uncharacterized protein;UV radiation resistance-associated gene protein	UVRAG	B3KTC1;E9PK00;E9PR71;O00392;Q9P2Y5	ENSG00000198382
VPS18	0.947294	-0.205334	0.650658	0.135785	0.434676	15	cell part;cytoplasmic part;endosomal part;endosome;endosome membrane;HOPS complex;intracellular membrane-bounded organelle;intracellular organelle;intracellular organelle part;intracellular part;late endosome membrane;lysosomal membrane;lysosome;lytic vacuole;macromolecular complex;membrane;membrane part;membrane-bounded organelle;organelle;organelle membrane;organelle part;protein complex;vacuol…	cellular component organization;cellular component organization at cellular level;cellular component organization or biogenesis;cellular component organization or biogenesis at cellular level;cellular process;endosome organization;establishment of localization;establishment of protein localization;lysosome organization;organelle organization;protein transport;transport;vacuole organization	binding;cation binding;ion binding;metal ion binding;protein binding		Vacuolar protein sorting-associated protein 18 homolog	KIAA1475;VPS18	Q8TCG0;Q96DI3;Q9H268;Q9P253	ENSG00000104142
CTSA	0.70942	0.520991	0.0941593	0.393221	-0.0568831	20	cell part;cytoplasmic part;endoplasmic reticulum;intracellular membrane-bounded organelle;intracellular non-membrane-bounded organelle;intracellular organelle;intracellular organelle part;intracellular part;lysosome;lytic vacuole;membrane-bounded organelle;mitochondrion;non-membrane-bounded organelle;nuclear part;nucleolus;nucleus;organelle;organelle part;vacuole	establishment of localization;establishment of localization in cell;establishment of protein localization;intracellular protein transport;intracellular transport;macromolecule metabolic process;metabolic process;primary metabolic process;protein metabolic process;protein transport;proteolysis;transport	binding;carboxypeptidase activity;catalytic activity;enzyme activator activity;enzyme regulator activity;exopeptidase activity;hydrolase activity;peptidase activity;peptidase activity, acting on L-amino acid peptides;protein binding;serine hydrolase activity;serine-type carboxypeptidase activity;serine-type exopeptidase activity;serine-type peptidase activity	Lysosome;Renin-angiotensin system	Carboxypeptidase C;Carboxypeptidase L;Cathepsin A;Lysosomal protective protein;Lysosomal protective protein 20 kDa chain;Lysosomal protective protein 32 kDa chain;Protective protein cathepsin A;Protective protein for beta-galactosidase	CTSA;PPGB;RP3-337O18.1-005;RP3-337O18.1-006	B2R798;P10619;Q561W6;Q5JZG9;Q5JZH0;Q5JZH1;Q96KJ2;Q9BR08;Q9BW68	ENSG00000064601
MCOLN1	0.597954	0.019174	-0.0922439	0.299978	0.607567	19	cell part;cytoplasm;cytoplasmic part;endosomal part;endosome;endosome membrane;integral to membrane;integral to plasma membrane;intracellular membrane-bounded organelle;intracellular organelle;intracellular organelle part;intracellular part;intrinsic to membrane;intrinsic to plasma membrane;late endosome membrane;lysosomal membrane;lysosome;lytic vacuole;membrane;membrane part;membrane-bounded or…	biological regulation;calcium ion transport;cation homeostasis;cation transport;cellular cation homeostasis;cellular chemical homeostasis;cellular homeostasis;cellular ion homeostasis;cellular iron ion homeostasis;cellular metal ion homeostasis;cellular process;chemical homeostasis;divalent inorganic cation transport;divalent metal ion transport;establishment of localization;establishment of prot…	cation channel activity;cation transmembrane transporter activity;channel activity;inorganic cation transmembrane transporter activity;ion channel activity;ion transmembrane transporter activity;iron ion transmembrane transporter activity;metal ion transmembrane transporter activity;passive transmembrane transporter activity;substrate-specific channel activity;substrate-specific transmembrane tra…	Lysosome	MG-2;Mucolipidin;Mucolipin-1	MCOLN1;ML4;MSTP080	D6W647;Q7Z4F7;Q9GZU1;Q9H292;Q9H4B3;Q9H4B5	ENSG00000090674
LAMP1	0.772392	-0.056135	-0.0479109	0.14466	0.273014	13	cell fraction;cell part;cell surface;cytoplasmic membrane-bounded vesicle;cytoplasmic part;cytoplasmic vesicle;endosomal part;endosome;endosome membrane;external side of plasma membrane;insoluble fraction;integral to membrane;integral to plasma membrane;intracellular membrane-bounded organelle;intracellular organelle;intracellular organelle part;intracellular part;intrinsic to membrane;intrinsic …	autophagy;catabolic process;cellular catabolic process;cellular metabolic process;cellular process;metabolic process		Lysosome;Phagosome	CD107 antigen-like family member A;cDNA FLJ57633, highly similar to Lysosome-associated membrane glycoprotein 1;Lysosome-associated membrane glycoprotein 1	LAMP1	B4DWL3;P11279;Q8WU33;Q96I40;Q9BRD2;Q9NP13	ENSG00000185896
CTSF	-0.617227	-0.75943	0.795418	0.442869	0.253795	11	cell part;cytoplasmic part;intracellular membrane-bounded organelle;intracellular organelle;intracellular part;lysosome;lytic vacuole;membrane-bounded organelle;organelle;vacuole	macromolecule metabolic process;metabolic process;primary metabolic process;protein metabolic process;proteolysis	catalytic activity;cysteine-type endopeptidase activity;cysteine-type peptidase activity;endopeptidase activity;hydrolase activity;peptidase activity;peptidase activity, acting on L-amino acid peptides	Lysosome	Cathepsin F;Uncharacterized protein	CTSF	B2R964;E9PSC2;O95240;Q9NSU4;Q9UBX1;Q9UKQ5	ENSG00000174080
ATG9B	-0.610391	-0.187166	0.296624	NaN	NaN	7								ENSG00000181652
VPS8	-0.354094	0.32169	-0.121019	-0.0798267	0.016663	3			binding;cation binding;ion binding;metal ion binding;transition metal ion binding;zinc ion binding		cDNA FLJ78757;Uncharacterized protein;Vacuolar protein sorting-associated protein 8 homolog	KIAA0804;VPS8	A8K8Q8;B9EIQ1;C9JB61;C9JG07;C9JIA0;C9JJN9;C9JKL0;C9JP71;C9JPI1;O94896;Q63HP2;Q8N3P4;Q9BVP9;Q9H9B0	ENSG00000156931
ATP6V0D2	NaN	NaN	NaN	2.02796	0.741242	8	apical plasma membrane;cell part;cytoplasmic part;early endosome;endosomal part;endosome;endosome membrane;intracellular membrane-bounded organelle;intracellular organelle;intracellular organelle part;intracellular part;macromolecular complex;membrane;membrane part;membrane-bounded organelle;organelle;organelle membrane;organelle part;plasma membrane part;protein complex;proton-transporting two-s…	ATP biosynthetic process;ATP hydrolysis coupled proton transport;ATP metabolic process;ATP synthesis coupled proton transport;biological regulation;biosynthetic process;cation homeostasis;cation transport;cell surface receptor linked signaling pathway;cellular biosynthetic process;cellular cation homeostasis;cellular chemical homeostasis;cellular homeostasis;cellular ion homeostasis;cellular iron…	binding;cation transmembrane transporter activity;hydrogen ion transmembrane transporter activity;inorganic cation transmembrane transporter activity;ion transmembrane transporter activity;monovalent inorganic cation transmembrane transporter activity;protein binding;substrate-specific transmembrane transporter activity;substrate-specific transporter activity;transmembrane transporter activity;tr…	Collecting duct acid secretion;Epithelial cell signaling in Helicobacter pylori infection;Lysosome;Oxidative phosphorylation;Phagosome;Rheumatoid arthritis;Vibrio cholerae infection	Uncharacterized protein;Vacuolar proton pump subunit d 2;V-type proton ATPase subunit d 2	ATP6V0D2	E5RHJ7;E5RIR3;Q8N8Y2	ENSG00000147614

## Sheet: Supplement to Figure 1b
Gene Name	Htr5_6	Hte5_4	Htr3_11	Hte5_1	Rtr21_2	Rtr5.12_3	Chromosome	GOCC	GOBP	GOMF	KEGG	Protein Names	Other Gene Names	Uniprot	ENSG
CTSD	1.79419	2.20592	1.17626	1.06937	0.786373	0.375216	11	cell part;cytoplasmic membrane-bounded vesicle;cytoplasmic part;cytoplasmic vesicle;extracellular matrix;extracellular region;extracellular region part;extracellular space;intracellular membrane-bounded organelle;intracellular organelle;intracellular part;lysosome;lytic vacuole;melanosome;membrane-bounded organelle;membrane-bounded vesicle;mitochondrion;organelle;pigment granule;vacuole;vesicle	anatomical structure formation;autophagic vacuole formation;biopolymer catabolic process;biopolymer metabolic process;catabolic process;cell death;cellular component assembly;cellular component organization;cellular process;death;macromolecule catabolic process;macromolecule metabolic process;metabolic process;organelle organization;primary metabolic process;protein catabolic process;protein meta…	aspartic-type endopeptidase activity;aspartic-type peptidase activity;catalytic activity;endopeptidase activity;hydrolase activity;peptidase activity;peptidase activity, acting on L-amino acid peptides		Cathepsin D;Cathepsin D light chain;Cathepsin D heavy chain	CTSD;CPSD	P07339	ENSG00000117984
CTSB	1.91884	1.50314	1.41803	0.805045	0.489524	0.446915	8	apical plasma membrane;caveola;cell fraction;cell part;cell surface;cytoplasm;cytoplasmic membrane-bounded vesicle;cytoplasmic part;cytoplasmic vesicle;external side of plasma membrane;extracellular region;extracellular region part;extracellular space;intracellular;intracellular membrane-bounded organelle;intracellular organelle;intracellular part;lysosome;lytic vacuole;melanosome;membrane;membra…	anatomical structure development;autophagy;biological regulation;biopolymer catabolic process;biopolymer metabolic process;catabolic process;cellular catabolic process;cellular metabolic process;cellular process;developmental process;macromolecule catabolic process;macromolecule metabolic process;metabolic process;muscle tissue development;negative regulation of biological process;negative regula…	binding;catalytic activity;cysteine-type endopeptidase activity;cysteine-type peptidase activity;endopeptidase activity;hydrolase activity;kininogen binding;peptidase activity;peptidase activity, acting on L-amino acid peptides;peptide binding;protein binding;protein complex binding	Antigen processing and presentation	Cathepsin B;Cathepsin B1;APP secretase;Cathepsin B light chain;Cathepsin B heavy chain;cDNA FLJ78235;cDNA PSEC0083 fis, clone NT2RP2005506, highly similar to CATHEPSIN B (EC 3.4.22.1);Cathepsin B, isoform CRA_a;cDNA FLJ59133, highly similar to Cathepsin B (EC 3.4.22.1);cDNA FLJ58073, moderately similar to Cathepsin B (EC 3.4.22.1);Putative uncharacterized protein DKFZp686N0152;cDNA FLJ40065 fis, …	CTSB;CPSB;hCG_1990887;DKFZp686N0152	P07858;A8K2H4;B3KQR5;B4DMY4;Q6LAF9;B4DL49;Q5HYG5;B3KUJ8;Q8TAC7	ENSG00000164733
SQSTM1	1.8979	3.55704	0.503043	0.744592	0.148049	0.925495	5	cell part;cytoplasm;cytoplasmic part;cytosol;endosome;intracellular membrane-bounded organelle;intracellular organelle;intracellular organelle part;intracellular part;late endosome;membrane-bounded organelle;nuclear part;nucleoplasm;nucleus;organelle;organelle part	anti-apoptosis;apoptosis;autophagy;biological regulation;biopolymer catabolic process;biopolymer metabolic process;catabolic process;cell communication;cell death;cell differentiation;cellular biopolymer catabolic process;cellular biopolymer metabolic process;cellular catabolic process;cellular developmental process;cellular macromolecule catabolic process;cellular macromolecule metabolic process…	binding;cation binding;enzyme binding;ion binding;kinase binding;metal ion binding;protein binding;protein domain specific binding;protein kinase binding;protein kinase C binding;receptor binding;receptor tyrosine kinase binding;SH2 domain binding;small conjugating protein binding;transition metal ion binding;ubiquitin binding;zinc ion binding		Sequestosome-1;Phosphotyrosine-independent ligand for the Lck SH2 domain of 62 kDa;Ubiquitin-binding protein p62;EBI3-associated protein of 60 kDa;cDNA FLJ52854, highly similar to Sequestosome-1	SQSTM1;ORCA;OSIL	Q13501-1;Q13501;Q13501-2;B4E3V2	ENSG00000161011
MAP1LC3B	0.397365	1.59417	0.101381	0.16877	0.519631	0.525787	12;16;20	autophagic vacuole;autophagic vacuole membrane;cell part;cytoplasm;cytoplasmic part;cytoplasmic vesicle;cytoskeletal part;cytosol;endomembrane system;intracellular;intracellular membrane-bounded organelle;intracellular organelle;intracellular organelle part;intracellular part;membrane;membrane-bounded organelle;microtubule;organelle;organelle membrane;organelle part;vacuolar membrane;vacuolar par…	anatomical structure formation;autophagic vacuole formation;autophagy;catabolic process;cellular catabolic process;cellular component assembly;cellular component organization;cellular metabolic process;cellular process;metabolic process;organelle organization;vesicle organization	binding;lipid binding;phosphatidylethanolamine binding;phospholipid binding;protein binding		Microtubule-associated proteins 1A/1B light chain 3 beta 2;Microtubule-associated proteins 1A/1B light chain 3B-like;Microtubule-associated proteins 1A/1B light chain 3B;Microtubule-associated protein 1 light chain 3 beta;MAP1A/1B light chain 3 B;MAP1A/MAP1B LC3 B;MAP1 light chain 3-like protein 2;Autophagy-related protein LC3 B;Autophagy-related ubiquitin-like modifier LC3 B;MAP1LC3B protein;Mic…	MAP1LC3B2;MAP1LC3B;MAP1ALC3;hCG_32374;DKFZp762B153;MAP1LC3A	A6NCE7;Q9GZQ8;Q49A36;Q658J6;Q9H492-2;Q9H492;Q9H492-1	ENSG00000101460;ENSG00000140941;ENSG00000171471
CLCN7	NaN	0.855192	0.357496	0.894601	NaN	NaN	16	cell part;cytoplasmic part;cytoplasmic vesicle;integral to membrane;intracellular membrane-bounded organelle;intracellular organelle;intracellular organelle part;intracellular part;intrinsic to membrane;lysosomal membrane;lysosome;lytic vacuole;membrane;membrane part;membrane-bounded organelle;organelle;organelle membrane;organelle part;vacuolar membrane;vacuolar part;vacuole;vesicle	anion transport;cellular process;chloride transport;establishment of localization;inorganic anion transport;ion transport;response to abiotic stimulus;response to pH;response to stimulus;transmembrane transport;transport	active transmembrane transporter activity;adenyl nucleotide binding;adenyl ribonucleotide binding;anion channel activity;anion transmembrane transporter activity;antiporter activity;ATP binding;binding;channel activity;chloride channel activity;gated channel activity;ion channel activity;ion transmembrane transporter activity;nucleoside binding;nucleotide binding;passive transmembrane transporter…		Chloride channel 7, isoform CRA_b;Putative chloride channel protein 7;Chloride channel protein 7;cDNA FLJ78478;cDNA FLJ31989 fis, clone NT2RP7009012, highly similar to CHLORIDE CHANNEL PROTEIN 7;cDNA FLJ16654 fis, clone TESTI4038284, highly similar to Chloride channel protein 7;cDNA FLJ39644 fis, clone SMINT2004037, highly similar to CHLORIDE CHANNEL PROTEIN 7;cDNA FLJ46423 fis, clone THYMU301338…	CLCN7;hCG_42716;LA16c-390E6.1-001	Q96RY8;P51798;A8K7X1;B3KPN3;B3KVJ8;B3KUD9;B3KXZ3;B4E3N4;B7Z9L3;Q2VPA2;Q4VXY0;Q9BRN4;Q9BSM4	ENSG00000103249
CTSA	0.804054	0.898943	0.829687	0.842939	0.740071	1.07	20	cell part;cytoplasmic part;endoplasmic reticulum;intracellular membrane-bounded organelle;intracellular organelle;intracellular part;lysosome;lytic vacuole;membrane-bounded organelle;mitochondrion;organelle;vacuole	biopolymer catabolic process;biopolymer metabolic process;catabolic process;establishment of localization;establishment of localization in cell;establishment of protein localization;intracellular protein transport;intracellular transport;macromolecule catabolic process;macromolecule metabolic process;metabolic process;primary metabolic process;protein catabolic process;protein metabolic process;p…	binding;carboxypeptidase activity;catalytic activity;enzyme activator activity;enzyme regulator activity;exopeptidase activity;hydrolase activity;peptidase activity;peptidase activity, acting on L-amino acid peptides;protein binding;serine hydrolase activity;serine-type carboxypeptidase activity;serine-type exopeptidase activity;serine-type peptidase activity	Renin-angiotensin system	Carrier family 6 , member 8 variant;Protective protein for beta-galactosidase (Galactosialidosis), isoform CRA_b;Lysosomal protective protein;Cathepsin A;Carboxypeptidase C;Protective protein for beta-galactosidase;Lysosomal protective protein 32 kDa chain;Lysosomal protective protein 20 kDa chain;cDNA FLJ60397, highly similar to Lysosomal protective protein (EC 3.4.16.5);Beta-galactosidase prote…	PPGB;hCG_38374;CTSA;RP3-337O18.1-005;RP3-337O18.1-006	Q59EV6;P10619;B4E324;Q5JZH0;Q5JZG9;Q8TD81	ENSG00000064601
LAMP1	0.479438	0.200881	0.586693	0.0204844	0.965615	1.08449	13	cell fraction;cell part;cytoplasmic part;endosomal part;endosome;endosome membrane;insoluble fraction;integral to membrane;integral to plasma membrane;intracellular membrane-bounded organelle;intracellular organelle;intracellular organelle part;intracellular part;intrinsic to membrane;intrinsic to plasma membrane;late endosome;lysosomal membrane;lysosome;lytic vacuole;membrane;membrane fraction;m…	autophagy;catabolic process;cellular catabolic process;cellular metabolic process;cellular process;metabolic process			Lysosome-associated membrane glycoprotein 1;CD107 antigen-like family member A;cDNA FLJ35079 fis, clone PLACE6005283, highly similar to Lysosome-associated membrane glycoprotein 1;cDNA FLJ57633, highly similar to Lysosome-associated membrane glycoprotein 1	LAMP1	P11279;B3KRY3;B4DWL3	ENSG00000185896
ATP6V1D	0.861797	0.485633	0.418676	0.194273	0.593616	0.398189	14	cell part;cytoplasmic part;intracellular organelle part;intracellular part;macromolecular complex;membrane;membrane part;organelle part;protein complex;proton-transporting two-sector ATPase complex;proton-transporting two-sector ATPase complex, catalytic domain;proton-transporting V-type ATPase complex;vacuolar part;vacuolar proton-transporting V-type ATPase complex	ATP biosynthetic process;ATP metabolic process;ATP synthesis coupled proton transport;biosynthetic process;cation transport;cellular biosynthetic process;cellular metabolic process;cellular process;energy coupled proton transport, down electrochemical gradient;establishment of localization;heterocycle metabolic process;hydrogen transport;ion transmembrane transport;ion transport;metabolic process…	active transmembrane transporter activity;ATPase activity;ATPase activity, coupled;ATPase activity, coupled to movement of substances;ATPase activity, coupled to transmembrane movement of ions;ATPase activity, coupled to transmembrane movement of substances;binding;catalytic activity;cation transmembrane transporter activity;cation-transporting ATPase activity;hydrogen ion transmembrane transport…	Epithelial cell signaling in Helicobacter pylori infection;Oxidative phosphorylation;Vibrio cholerae infection	V-type proton ATPase subunit D;Vacuolar proton pump subunit D;V-ATPase 28 kDa accessory protein;ATPase, H+ transporting, lysosomal 34kDa, V1 subunit D, isoform CRA_a;cDNA, FLJ96900, Homo sapiens ATPase, H+ transporting, lysosomal 34kDa, V1 subunit D(ATP6V1D), mRNA;ATPase, H+ transporting, lysosomal 34kDa, V1 subunit D;Vacuolar ATP synthase subunit D homolog;cDNA FLJ10293 fis, clone NT2RM1000280, …	ATP6V1D;ATP6M;VATD;hCG_21908	Q9Y5K8;B2RE33;Q6PJ05;Q8N5Z9;Q9H3H0;Q9NW63	ENSG00000100554
ATP6V1H	0.316609	0.320196	0.575312	0.0716203	0.669304	0.139252	8	cell part;cytoplasmic part;cytosol;intracellular organelle part;intracellular part;macromolecular complex;membrane;membrane part;organelle part;plasma membrane;protein complex;proton-transporting two-sector ATPase complex, catalytic domain;proton-transporting V-type ATPase, V1 domain;vacuolar part;vacuolar proton-transporting V-type ATPase, V1 domain	ATP biosynthetic process;ATP hydrolysis coupled proton transport;ATP metabolic process;ATP synthesis coupled proton transport;biological regulation;biosynthetic process;cation homeostasis;cation transport;cellular biosynthetic process;cellular cation homeostasis;cellular chemical homeostasis;cellular component organization;cellular homeostasis;cellular ion homeostasis;cellular metabolic process;c…	active transmembrane transporter activity;ATPase activity;ATPase activity, coupled;ATPase activity, coupled to movement of substances;ATPase activity, coupled to transmembrane movement of ions;ATPase activity, coupled to transmembrane movement of substances;binding;catalytic activity;cation transmembrane transporter activity;cation-transporting ATPase activity;enzyme regulator activity;hydrogen i…	Epithelial cell signaling in Helicobacter pylori infection;Oxidative phosphorylation;Vibrio cholerae infection	V-type proton ATPase subunit H;Vacuolar proton pump subunit H;V-ATPase 50/57 kDa subunits;Vacuolar proton pump subunit SFD;VMA13;Nef-binding protein 1;cDNA FLJ12283 fis, clone MAMMA1001754, highly similar to Vacuolar ATP synthase subunit H (EC 3.6.3.14);ATPase, H+ transporting, lysosomal 50/57kDa, V1 subunit H, isoform CRA_a;cDNA FLJ40986 fis, clone UTERU2014898, highly similar to Vacuolar ATP sy…	ATP6V1H;CGI-11;hCG_27354	Q9UI12-1;Q9UI12;B3KMR0;B3KUZ7;Q8TF11;Q9UI12-2;B4E054	ENSG00000047249
VPS11	-0.0337467	0.330329	0.328032	0.681525	NaN	NaN	11	actin filament;cell part;cytoplasmic part;cytoskeletal part;early endosome;endosomal part;endosome;endosome membrane;HOPS complex;intracellular membrane-bounded organelle;intracellular organelle;intracellular organelle part;intracellular part;late endosome membrane;lysosomal membrane;lysosome;lytic vacuole;macromolecular complex;membrane;membrane part;membrane-bounded organelle;organelle;organell…	establishment of localization;establishment of protein localization;protein transport;transport	binding;cation binding;ion binding;metal ion binding;nucleotide binding;protein binding;transition metal ion binding;zinc ion binding		Vacuolar protein sorting-associated protein 11 homolog;RING finger protein 108;Vacuolar protein sorting 11 (Yeast homolog) variant;Putative uncharacterized protein DKFZp564P2364	VPS11;RNF108;PP3476;DKFZp564P2364	Q9H270;Q53FX3;Q658K0	ENSG00000160695
VPS18	NaN	0.09815	0.300299	0.381079	0.32339	0.285266	15	actin filament;cell part;cytoplasmic part;cytoskeletal part;early endosome;endosomal part;endosome;endosome membrane;HOPS complex;intracellular membrane-bounded organelle;intracellular organelle;intracellular organelle part;intracellular part;late endosome membrane;lysosomal membrane;lysosome;lytic vacuole;macromolecular complex;membrane;membrane part;membrane-bounded organelle;organelle;organell…	cellular component organization;cellular process;endosome organization;establishment of localization;establishment of protein localization;lysosome organization;organelle organization;protein transport;transport;vacuole organization	actin binding;binding;cation binding;cytoskeletal protein binding;ion binding;metal ion binding;protein binding		Vacuolar protein sorting-associated protein 18 homolog	VPS18;KIAA1475	Q9P253-1;Q9P253	ENSG00000104142
VPS8	NaN	0.311271	0.260748	0.41392	0.532187	0.216401	3			binding;cation binding;ion binding;metal ion binding;protein binding;transition metal ion binding;zinc ion binding		Vacuolar protein sorting 8 homolog (S. cerevisiae);Vacuolar protein sorting-associated protein 8 homolog;cDNA FLJ78757;cDNA FLJ32099 fis, clone OCBBF2001140, weakly similar to VACUOLAR PROTEIN SORTING-ASSOCIATED PROTEIN VPS8	VPS8;KIAA0804	B9EIQ1;Q8N3P4-1;Q8N3P4;A8K8Q8;Q8N3P4-2;B3KPR6	ENSG00000156931
