# Supplementary material for: Genotoxic stress in constitutive trisomies induces autophagy and the innate immune response via the cGAS-STING pathway
Source: Commun Biol. 2021 Jul 2;4:831. doi: 10.1038/s42003-021-02278-9 (PMC8253785; doi:10.1038/s42003-021-02278-9)
Supplement: Supplementary file 4 — Supplementary Data 2 [file 42003_2021_2278_MOESM4_ESM.xlsx]

## Sheet: Read me
Supplementary Data 2
Header	Description
Gene Name	Gene Name of the entry
Hte5_4	Median protein ratios of HCT116 H2B-GFP 5/4 vs HCT116 [log2]
Hte5_1	Median protein ratios of HCT116 5/4 vs HCT116 [log2]
Htr3_11	Median protein ratios of HCT116 3/3 vs HCT116 [log2]
Htr5_6	Median protein ratios of HCT116 H2B-GFP 5/3 vs HCT116 [log2]
Rtr5.12_3	Median protein ratios of RPE-1 5/3 12/3 vs RPE-1 [log2]
Rtr21_2	Median protein ratios of RPE-1 21/3 vs RPE-1 [log2]
Chromosome	Chromosome, on which the according gene is located
GOCC	Gene ontology cellular component Name
GOBP	Gene ontology biological pathway Name
GOMF	Gene ontology metabolic function Name
KEGG	Kyoto Encyclopedia of Genes and Genomes Name
Protein Names	Protein Name of the entry
Other Gene Names	Other Gene Names of the entry
Uniprot	Uniprot Accession Number
ENSG	Ensembl Gene ID (http://www.ensembl.org/index.html)

## Sheet: Supplementary Table to Fig 2d
Gene Name	Hte5_4	Hte5_1	Htr3_11	Htr5_6	Rtr5.12_3	Rtr21_2	Chromosome	GOCC	GOBP	GOMF	KEGG	Protein Names	Other Gene Names	Uniprot	ENSG
GFPT2	4.04256	3.66232	-0.264304	1.66966	1.62156	-0.0922074	5	cell part;cytoplasm;intracellular part	alcohol metabolic process;amine metabolic process;biosynthetic process;carbohydrate biosynthetic process;carbohydrate metabolic process;carboxylic acid metabolic process;cellular amine metabolic process;cellular amino acid and derivative metabolic process;cellular amino acid metabolic process;cellular ketone metabolic process;cellular metabolic process;cellular process;energy derivation by oxidat…	binding;carbohydrate binding;catalytic activity;glutamine-fructose-6-phosphate transaminase (isomerizing) activity;sugar binding;transaminase activity;transferase activity;transferase activity, transferring nitrogenous groups	Aminosugars metabolism;Glutamate metabolism	Glucosamine--fructose-6-phosphate aminotransferase [isomerizing] 2;Glutamine:fructose 6 phosphate amidotransferase 2;D-fructose-6-phosphate amidotransferase 2;Hexosephosphate aminotransferase 2;cDNA, FLJ95375, highly similar to Homo sapiens glutamine-fructose-6-phosphate transaminase 2 (GFPT2), mRNA;cDNA FLJ10380 fis, clone NT2RM2002030, highly similar to Glucosamine--fructose-6-phosphateaminotra…	GFPT2	O94808;B2RB90;B3KM63;B3KMR8;B4DN38	ENSG00000131459
IFIT2	4.37962	4.53616	NaN	NaN	2.19093	NaN	10			binding		Interferon-induced protein with tetratricopeptide repeats 2;Interferon-induced 54 kDa protein;ISG-54 K;Putative uncharacterized protein IFIT2;cDNA FLJ60157, highly similar to Interferon-induced protein with tetratricopeptide repeats 2;IFIT2 protein	IFIT2;G10P2;IFI54	P09913;A6NLE8;B4DTZ5;Q05DN2;Q8IZ03	ENSG00000119922
NR3C1	3.39999	1.66321	0.438612	NaN	NaN	-0.753091	5	cell part;cytoplasm;cytoplasmic part;intracellular membrane-bounded organelle;intracellular non-membrane-bounded organelle;intracellular organelle;intracellular organelle part;intracellular part;macromolecular complex;membrane-bounded organelle;mitochondrial matrix;mitochondrial part;non-membrane-bounded organelle;nuclear part;nucleolus;nucleus;organelle;organelle part;protein complex	anti-apoptosis;biological regulation;biopolymer biosynthetic process;biopolymer metabolic process;biosynthetic process;cell communication;cellular biopolymer biosynthetic process;cellular biopolymer metabolic process;cellular biosynthetic process;cellular component organization;cellular macromolecule biosynthetic process;cellular macromolecule metabolic process;cellular metabolic process;cellular…	binding;cation binding;chromatin binding;DNA binding;double-stranded DNA binding;glucocorticoid receptor activity;heat shock protein binding;identical protein binding;ion binding;ligand-dependent nuclear receptor activity;lipid binding;metal ion binding;molecular transducer activity;NF-kappaB binding;nucleic acid binding;protein binding;protein complex binding;protein dimerization activity;protei…	Neuroactive ligand-receptor interaction	Glucocorticoid receptor;Nuclear receptor subfamily 3 group C member 1;Nuclear receptor subfamily 3, group C, member 1 (Glucocorticoid receptor);Nuclear receptor subfamily 3, group C, member 1 (Glucocorticoid receptor), isoform CRA_c;cDNA FLJ50281, highly similar to Glucocorticoid receptor	NR3C1;GRL;hCG_37601	P04150-1;P04150;A0ZXF9;B0LPG8;B7Z7I2;P04150-8;P04150-2;P04150-9;P04150-3;B6ZGU6;P04150-6;P04150-5;Q3MSN1;Q3MSN4;P04150-7	ENSG00000113580
IFIT1	3.58424	2.12445	0.577731	NaN	0.657309	0.417078	10	cell part;cytoplasm;intracellular part		binding		Interferon-induced protein with tetratricopeptide repeats 1;Interferon-induced 56 kDa protein;cDNA FLJ35494 fis, clone SMINT2008720, highly similar to Interferon-induced protein with tetratricopeptide repeats 1;Interferon-induced protein with tetratricopeptide repeats 1, isoform CRA_a;cDNA, FLJ95422, highly similar to Homo sapiens interferon-induced protein with tetratricopeptiderepeats 1 (IFIT1)…	IFIT1;G10P1;IFI56;IFNAI1;RP11-168O10.1-001;hCG_24571	P09914;B3KS50;Q5T7J1	ENSG00000185745
IFIT3	NaN	2.05601	NaN	NaN	0.508424	0.351019	10			binding		Interferon-induced protein with tetratricopeptide repeats 3;IFIT-4;Interferon-induced 60 kDa protein;ISG-60;CIG49;Retinoic acid-induced gene G protein;cDNA FLJ53454, highly similar to Interferon-induced protein with tetratricopeptide repeats 3;Interferon-induced protein with tetratricopeptide repeats 3, isoform CRA_a;Interferon-induced protein with tetratricopeptide repeats 3, isoform CRA_b;cDNA …	IFIT3;IFI60;IFIT4;RP11-149I23.4-001;RP11-149I23.4-002;hCG_24570	O14879;B4DLS7;Q5T765	ENSG00000119917
REL	4.34525	1.61108	-0.0183519	NaN	NaN	NaN	2	cell part;intracellular membrane-bounded organelle;intracellular organelle;intracellular part;membrane-bounded organelle;nucleus;organelle	biological regulation;biopolymer biosynthetic process;biopolymer metabolic process;biosynthetic process;cellular biopolymer biosynthetic process;cellular biopolymer metabolic process;cellular biosynthetic process;cellular macromolecule biosynthetic process;cellular macromolecule metabolic process;cellular metabolic process;cellular process;cytokine production;macromolecule biosynthetic process;ma…	binding;DNA binding;nucleic acid binding;protein binding;transcription factor activity;transcription regulator activity		C-Rel proto-oncogene protein;cDNA FLJ59223, highly similar to C-Rel proto-oncogene protein;REL protein	REL	Q04864;B4E1P2;Q17RU2	ENSG00000162924
AHNAK	1.72185	1.1334	1.35242	1.57449	0.13538	0.0916483	11	cell part;intracellular membrane-bounded organelle;intracellular organelle;intracellular part;membrane-bounded organelle;nucleus;organelle	anatomical structure development;developmental process;nervous system development;system development	binding;nucleic acid binding;protein binding		Neuroblast differentiation-associated protein AHNAK;Desmoyokin;cDNA FLJ57801, highly similar to Homo sapiens AHNAK nucleoprotein (desmoyokin) (AHNAK), transcript variant 1, mRNA;AHNAK-related protein;cDNA FLJ46846 fis, clone UTERU3004635, moderately similar to Neuroblast differentiation associated protein AHNAK;cDNA FLJ33834 fis, clone CTONG2004264, moderately similar to NEUROBLAST DIFFERENTIATIO…	AHNAK;PM227	Q09666;B4DTV0;Q13727;Q6ZQN2;Q8N274;B5MEH8	ENSG00000124942
ISG15	1.52065	-0.0154418	0.524565	1.20477	NaN	0.824053	1	cell part;cytoplasm;extracellular region;extracellular region part;extracellular space;intracellular part	biopolymer catabolic process;biopolymer metabolic process;biopolymer modification;catabolic process;cell communication;cell-cell signaling;cellular biopolymer catabolic process;cellular biopolymer metabolic process;cellular catabolic process;cellular macromolecule catabolic process;cellular macromolecule metabolic process;cellular metabolic process;cellular process;cellular protein catabolic proc…	binding;protein binding;protein tag		Interferon-induced 17 kDa protein;Ubiquitin cross-reactive protein;Interferon-induced 15 kDa protein	ISG15;G1P2;UCRP	P05161	ENSG00000187608
PLCG2	0.148869	0.549735	-0.00128459	0.269991	NaN	NaN	16	cell fraction;cell part;insoluble fraction;membrane;membrane fraction;plasma membrane	activation of immune response;activation of store-operated calcium channel activity;alcohol biosynthetic process;alcohol metabolic process;antigen receptor-mediated signaling pathway;B cell activation;B cell activation during immune response;B cell differentiation;biological regulation;biosynthetic process;calcium ion homeostasis;catabolic process;cation homeostasis;cell activation;cell activatio…	binding;catalytic activity;hydrolase activity;hydrolase activity, acting on ester bonds;inositol or phosphatidylinositol phosphodiesterase activity;lipase activity;molecular transducer activity;phosphoinositide phospholipase C activity;phospholipase activity;phospholipase C activity;phosphoric diester hydrolase activity;phosphoric ester hydrolase activity;protein binding;signal transducer activity	Calcium signaling pathway;Epithelial cell signaling in Helicobacter pylori infection;ErbB signaling pathway;Fc epsilon RI signaling pathway;Glioma;Inositol phosphate metabolism;Leukocyte transendothelial migration;Natural killer cell mediated cytotoxicity;Non-small cell lung cancer;Pathways in cancer;Phosphatidylinositol signaling system;VEGF signaling pathway;Vibrio cholerae infection	1-phosphatidylinositol-4,5-bisphosphate phosphodiesterase gamma-2;Phosphoinositide phospholipase C;Phospholipase C-gamma-2;PLC-IV;cDNA FLJ57018, highly similar to 1-phosphatidylinositol-4,5-bisphosphatephosphodiesterase gamma 2 (EC 3.1.4.11)	PLCG2	P16885;B4E3H3	ENSG00000197943
B4GALT1	0.40294	-0.614094	0.850799	0.237686	-0.211511	-0.0773797	9	anchoring junction;basolateral plasma membrane;brush border membrane;cell junction;cell part;cell projection membrane;cell projection part;cell surface;cell-cell junction;cytoplasmic part;desmosome;external encapsulating structure;external side of plasma membrane;extracellular region;glycocalyx;Golgi apparatus;Golgi apparatus part;Golgi cisterna;Golgi cisterna membrane;Golgi membrane;Golgi trans …	acute inflammatory response;alcohol metabolic process;anatomical structure development;anatomical structure formation;anatomical structure formation involved in morphogenesis;anatomical structure morphogenesis;angiogenesis;angiogenesis involved in wound healing;binding of sperm to zona pellucida;biological adhesion;biological regulation;biopolymer glycosylation;biopolymer metabolic process;biopol…	alpha-tubulin binding;beta-N-acetylglucosaminylglycopeptide beta-1,4-galactosyltransferase activity;beta-tubulin binding;binding;catalytic activity;cation binding;cytoskeletal protein binding;galactosyltransferase activity;identical protein binding;ion binding;lactose synthase activity;metal ion binding;N-acetyllactosamine synthase activity;protein binding;protein dimerization activity;protein ho…	Galactose metabolism;Glycosphingolipid biosynthesis - lacto and neolacto series;Keratan sulfate biosynthesis;N-Glycan biosynthesis	Beta-1,4-galactosyltransferase 1;UDP-galactose:beta-N-acetylglucosamine beta-1,4-galactosyltransferase 1;UDP-Gal:beta-GlcNAc beta-1,4-galactosyltransferase 1;Lactose synthase A protein;N-acetyllactosamine synthase;Nal synthetase;Beta-N-acetylglucosaminylglycopeptide beta-1,4-galactosyltransferase;Beta-N-acetylglucosaminyl-glycolipid beta-1,4-galactosyltransferase;Processed beta-1,4-galactosyltran…	B4GALT1;GGTB2;hCG_2011321	P15291-1;P15291;B2R710;B4DLB8;B4DMM8;B7ZAH9;Q86XA6;P15291-2	ENSG00000086062
NFKB2	0.189034	0.370171	1.06833	0.426962	-0.209266	-0.220206	10	Bcl3-NF-kappaB2 complex;cell part;cytoplasm;I-kappaB-NF-kappaB complex;intracellular membrane-bounded organelle;intracellular organelle;intracellular part;macromolecular complex;membrane-bounded organelle;nucleus;organelle;protein complex	adaptive immune response;adaptive immune response based on somatic recombination of immune receptors built from immunoglobulin superfamily domains;anatomical structure development;biological regulation;biopolymer biosynthetic process;biopolymer metabolic process;biosynthetic process;cell activation;cell communication;cell differentiation;cellular biopolymer biosynthetic process;cellular biopolyme…	binding;DNA binding;nucleic acid binding;protein binding;transcription activator activity;transcription coactivator activity;transcription cofactor activity;transcription factor activity;transcription factor binding;transcription regulator activity	MAPK signaling pathway;Pathways in cancer	Nuclear factor NF-kappa-B p100 subunit;DNA-binding factor KBF2;H2TF1;Lymphocyte translocation chromosome 10;Oncogene Lyt-10;Nuclear factor NF-kappa-B p52 subunit;cDNA FLJ75135, highly similar to Homo sapiens nuclear factor of kappa light polypeptide gene enhancer in B-cells 2 (p49/p100), mRNA;Nuclear factor of kappa light polypeptide gene enhancer in B-cells 2 (P49/p100), isoform CRA_a	NFKB2;LYT10;hCG_25639	Q00653-1;Q00653;A8K9D9;Q00653-2	ENSG00000077150
TNFAIP2	1.41533	-0.562794	-0.0491882	NaN	-0.840846	-0.498439	14	extracellular region part;extracellular space	anatomical structure formation;anatomical structure formation involved in morphogenesis;angiogenesis;cell differentiation;cellular developmental process;cellular process;developmental process;multicellular organismal development;multicellular organismal process			Tumor necrosis factor, alpha-induced protein 2;Primary response gene B94 protein;TNFAIP2 protein;cDNA FLJ50311, highly similar to Tumor necrosis factor, alpha-induced protein 2;cDNA, FLJ79395, highly similar to Tumor necrosis factor, alpha-induced protein 2	TNFAIP2	Q03169;A1A584;B4DZH8;B7ZB31	ENSG00000185215
SDC4	NaN	-0.332235	NaN	NaN	-0.878765	-0.532866	20	adherens junction;anchoring junction;cell junction;cell part;cell surface;cell-substrate adherens junction;cell-substrate junction;contractile fiber part;costamere;cytoplasmic part;focal adhesion;Golgi apparatus;integral to membrane;integral to plasma membrane;intracellular membrane-bounded organelle;intracellular organelle;intracellular part;intrinsic to membrane;intrinsic to plasma membrane;mem…	anatomical structure development;biological regulation;developmental process;positive regulation of actin filament bundle formation;positive regulation of biological process;positive regulation of catalytic activity;positive regulation of cell adhesion;positive regulation of cell-matrix adhesion;positive regulation of cell-substrate adhesion;positive regulation of cellular component organization;…	actinin binding;alpha-actinin binding;binding;cytoskeletal protein binding;enzyme binding;fibronectin binding;kinase binding;molecular transducer activity;protein binding;protein kinase binding;protein kinase C binding;receptor activity;signal transducer activity;thrombospondin receptor activity	Cell adhesion molecules (CAMs);ECM-receptor interaction	Syndecan-4;Amphiglycan;Ryudocan core protein;Syndecan	SDC4;hCG_38363	P31431;B4E1S6;Q6FGN3	ENSG00000124145
TNIP1	-0.174915	-0.439598	-0.431112	NaN	NaN	NaN	5	cell part;cytoplasm;intracellular;intracellular membrane-bounded organelle;intracellular organelle;intracellular part;membrane-bounded organelle;nucleus;organelle	biological regulation;biopolymer biosynthetic process;biopolymer metabolic process;biosynthetic process;cellular biopolymer biosynthetic process;cellular biopolymer metabolic process;cellular biosynthetic process;cellular macromolecule biosynthetic process;cellular macromolecule metabolic process;cellular metabolic process;cellular process;cellular protein metabolic process;defense response;glyco…	binding;protein binding		TNFAIP3-interacting protein 1;Nef-associated factor 1;HIV-1 Nef-interacting protein;Virion-associated nuclear shuttling protein;Nip40-1;Nef-associated factor 1 isoform 1;Nef-associated factor 1 isoform 3;TNFAIP3 interacting protein 1, isoform CRA_a;Nef-associated factor 1 SNP;cDNA FLJ77844, highly similar to Homo sapiens TNFAIP3 interacting protein 1, mRNA;cDNA FLJ51936, highly similar to Nef-ass…	TNIP1;KIAA0113;NAF1;hCG_39151;DKFZp686L19154	Q15025-1;Q15025;A4F1W8;A4F1Y0;A8K4N4;B7Z5B0;B7Z699;B7Z8K2;Q6N077;Q15025-2;A4F1W9;A4F1X2;A4F1X4;A4F1X5;A4F1X6;A4F1X7;A4F1X9;Q05KP3;Q05KP4	ENSG00000145901
NFKB1	-0.0205745	-0.604038	-0.226628	0.284277	-0.219091	-0.264717	4	cell part;cytoplasm;cytoplasmic part;cytosol;I-kappaB-NF-kappaB complex;intracellular membrane-bounded organelle;intracellular organelle;intracellular organelle part;intracellular part;macromolecular complex;membrane-bounded organelle;nuclear part;nucleoplasm;nucleus;organelle;organelle part;protein complex	anti-apoptosis;apoptosis;biological regulation;biopolymer biosynthetic process;biopolymer catabolic process;biopolymer metabolic process;biosynthetic process;catabolic process;cell communication;cell death;cellular biopolymer biosynthetic process;cellular biopolymer metabolic process;cellular biosynthetic process;cellular macromolecule biosynthetic process;cellular macromolecule metabolic process…	actin binding;binding;cytoskeletal protein binding;DNA binding;double-stranded DNA binding;heat shock protein binding;identical protein binding;nucleic acid binding;promoter binding;protein binding;protein dimerization activity;protein homodimerization activity;sequence-specific DNA binding;specific transcriptional repressor activity;structure-specific DNA binding;transcription activator activity…	Acute myeloid leukemia;Adipocytokine signaling pathway;Apoptosis;B cell receptor signaling pathway;Chemokine signaling pathway;Chronic myeloid leukemia;Epithelial cell signaling in Helicobacter pylori infection;MAPK signaling pathway;Pancreatic cancer;Pathways in cancer;Prostate cancer;Small cell lung cancer;T cell receptor signaling pathway;Toll-like receptor signaling pathway	Nuclear factor NF-kappa-B p105 subunit;DNA-binding factor KBF1;EBP-1;Nuclear factor NF-kappa-B p50 subunit;cDNA FLJ78654, highly similar to Homo sapiens nuclear factor of kappa light polypeptide gene enhancer in B-cells 1 (p105) (NFKB1), mRNA;cDNA FLJ16470 fis, clone BRHIP3009181, highly similar to NUCLEAR FACTOR NF-KAPPA-B P105 SUBUNIT	NFKB1	P19838-2;P19838;A8K5Y5;P19838-1;B3KVE8	ENSG00000109320
