# Supplementary material for: Genotoxic stress in constitutive trisomies induces autophagy and the innate immune response via the cGAS-STING pathway
Source: Commun Biol. 2021 Jul 2;4:831. doi: 10.1038/s42003-021-02278-9 (PMC8253785; doi:10.1038/s42003-021-02278-9)
Supplement: Supplementary file 5 — Supplementary Data 3 [file 42003_2021_2278_MOESM5_ESM.xlsx]

## Sheet: Sheet1
	Mean Ct value		Normalized expression
	hIL6	RPL27
HCT116	34.21	18.11	4e-05
	37.28	17.32	0
	36.08	16.65	0
	34.91	17.14	2e-05
	36.11	17.25	1e-05
	36.16	16.52	0
Hte5_1	35.58	16.53	1e-05
	36.38	17.9	1e-05
	36.9	16.87	0
	35.36	17.29	1e-05
	37.48	17.07	0
	37.46	17.29	0
Htr18_1	35.22	17.25	1e-05
	37.52	16.85	0
	35.66	17.4	1e-05
	37.48	17.86	1e-05
Htr21_3	36.61	16.68	0
	37.99	16.93	0
