# Supplementary material for: Genotoxic stress in constitutive trisomies induces autophagy and the innate immune response via the cGAS-STING pathway
Source: Commun Biol. 2021 Jul 2;4:831. doi: 10.1038/s42003-021-02278-9 (PMC8253785; doi:10.1038/s42003-021-02278-9)
Supplement: Supplementary file 6 — Supplementary Data 4 [file 42003_2021_2278_MOESM6_ESM.xlsx]

## Sheet: Read me
Supplementary Data 3
Header	Description
Gene Name	Gene Name of the entry
Hte5_4	mRNA expression ratio HCT116 H2B-GFP 5/4 vs HCT116 H2B-GFP [log2]
Htr3_11	mRNA expression ratio HCT116 3/3 vs HCT116 [log2]
Hte5_1	mRNA expression ratio HCT116 5/4 vs HCT116 [log2]
Rtr5.12_3	mRNA expression ratio RPE1 5/3 12/3 vs RPE1 hTERT [log2]
Rtr21_2	mRNA expression ratio RPE1 H2B-GFP 21/3 vs RPE1 H2B-GFP [log2]
Chromosome	Chromosome, on which the according gene is located
GOCC	Gene ontology cellular component Name
GOBP	Gene ontology biological pathway Name
GOMF	Gene ontology metabolic function Name
KEGG	Kyoto Encyclopedia of Genes and Genomes Name
Protein name	Protein Name of the entry
Other Gene Names	Other Gene Names of the entry
Uniprot	Uniprot Accession Number
ENSG	Ensembl Gene ID (http://www.ensembl.org/index.html)

## Sheet: Supplementary Table SF4 heatmap
Gene Name	Hte5_4	Htr3_11	Hte5_1	Rtr5.12_3	Rtr21_2	Chromosome	GOCC	GOBP	GOMF	KEGG	Protein name	Other Gene Names	Uniprot	ENSG
MX1	2.15019	0.268209	1.49841	0.513445	3.5697	21	cell part;cytoplasm;cytoplasmic part;cytosol;intracellular part	biological regulation;catabolic process;cell surface receptor linked signaling pathway;cellular catabolic process;cellular metabolic process;cellular nitrogen compound catabolic process;cellular nitrogen compound metabolic process;cellular process;cellular response to chemical stimulus;cellular response to cytokine stimulus;cellular response to organic substance;cellular response to stimulus;cell…	binding;catalytic activity;GTP binding;GTPase activity;guanyl nucleotide binding;guanyl ribonucleotide binding;hydrolase activity;hydrolase activity, acting on acid anhydrides;hydrolase activity, acting on acid anhydrides, in phosphorus-containing anhydrides;nucleoside-triphosphatase activity;nucleotide binding;protein binding;purine nucleotide binding;purine ribonucleoside triphosphate binding;p…	Measles	Interferon-induced GTP-binding protein Mx1;Interferon-induced GTP-binding protein Mx1, N-terminally processed;Interferon-induced protein p78;Interferon-regulated resistance GTP-binding protein MxA;Myxoma resistance protein 1;Myxovirus resistance protein 1;Uncharacterized protein	MX1	C9IYV7;C9J8D6;C9JN19;C9JN88;C9JUL1;C9JZS6;D3DSI8;E7EWB2;P20591	ENSG00000157601
BST2	4.10636	-0.922607	0.906015	2.30981	2.18206	19	anchored to membrane;cell part;cytoplasmic part;endosome;Golgi apparatus;integral to membrane;integral to plasma membrane;intracellular membrane-bounded organelle;intracellular organelle;intracellular part;intrinsic to membrane;intrinsic to plasma membrane;late endosome;membrane;membrane part;membrane-bounded organelle;organelle;plasma membrane;plasma membrane part	B cell activation;biological regulation;cell activation;cell communication;cell proliferation;cell-cell signaling;cellular process;cellular response to stimulus;defense response;defense response to virus;developmental process;humoral immune response;immune effector process;immune response;immune system process;innate immune response;leukocyte activation;lymphocyte activation;multicellular organis…	binding;identical protein binding;molecular transducer activity;protein binding;protein dimerization activity;protein homodimerization activity;signal transducer activity		Bone marrow stromal antigen 2;HM1.24 antigen;Tetherin;Uncharacterized protein	BST2	A8K4Y4;E7EPE1;Q10589;Q53G07	ENSG00000130303
IFI27	5.61496	0.143138	1.12204	0.129009	0.118733	14	cell part;cytoplasmic part;integral to membrane;intracellular membrane-bounded organelle;intracellular organelle;intracellular part;intrinsic to membrane;membrane;membrane part;membrane-bounded organelle;mitochondrion;organelle	activation of caspase activity;activation of pro-apoptotic gene products;apoptosis;biological regulation;cell death;cell surface receptor linked signaling pathway;cellular process;cellular response to chemical stimulus;cellular response to cytokine stimulus;cellular response to organic substance;cellular response to stimulus;cellular response to type I interferon;cytokine-mediated signaling pathw…			Interferon alpha-induced 11.5 kDa protein;Interferon alpha-inducible protein 27, mitochondrial;Interferon-stimulated gene 12a protein;Uncharacterized protein	IFI27	C9JX49;E7EQA7;P40305;Q53YA6;Q6IEC1;Q96BK3	ENSG00000165949
HERC6	4.61744	-0.106931	0.290989	0.311592	0.0554717	4	cell part;cytoplasm;cytoplasmic part;cytosol;intracellular;intracellular part	cellular macromolecule metabolic process;cellular metabolic process;cellular process;cellular protein metabolic process;macromolecule metabolic process;macromolecule modification;metabolic process;primary metabolic process;protein metabolic process;protein modification by small protein conjugation;protein modification by small protein conjugation or removal;protein modification process;protein ub…	acid-amino acid ligase activity;catalytic activity;ligase activity;ligase activity, forming carbon-nitrogen bonds;small conjugating protein ligase activity;ubiquitin-protein ligase activity		HECT domain and RCC1-like domain-containing protein 6;Probable E3 ubiquitin-protein ligase HERC6;Uncharacterized protein	HERC6	B4DIY5;C9JJI9;D6RCT4;Q5GC90;Q5GRH3;Q5HYM6;Q5JPB6;Q6PIF4;Q8IVU3;Q8NAN3;Q9NWS4	ENSG00000138642
IFI44L	5.64319	-0.242739	-0.261495	1.24307	-0.0502834	1	cell part;cytoplasm;intracellular part	immune response;immune system process;response to stimulus			Interferon-induced protein 44-like;Uncharacterized protein	C1orf29;GS3686;IFI44L	C9JPJ0;Q53G44;Q86TE1;Q96B64;Q99984	ENSG00000137959
IFITM1	2.61521	0.670655	0.369258	1.66457	0.948862	11	cell part;integral to membrane;intrinsic to membrane;membrane;membrane part;plasma membrane	biological regulation;cell surface receptor linked signaling pathway;cellular process;cellular response to chemical stimulus;cellular response to cytokine stimulus;cellular response to organic substance;cellular response to stimulus;cellular response to type I interferon;cytokine-mediated signaling pathway;defense response;immune response;immune system process;innate immune response;multi-organis…	binding;molecular transducer activity;protein binding;receptor signaling protein activity;signal transducer activity		Interferon-induced protein 17;Interferon-induced transmembrane protein 1;Interferon-inducible protein 9-27;Leu-13 antigen	CD225;IFI17;IFITM1	P13164;Q15322	ENSG00000185885
IL1A	NaN	NaN	NaN	NaN	0.556799	2	cell part;cell surface;cytoplasmic part;cytosol;extracellular region;extracellular region part;extracellular space;intracellular part	acute inflammatory response;acute-phase response;anti-apoptosis;apoptosis;biological regulation;cell death;cell proliferation;cell surface receptor linked signaling pathway;cellular process;cellular response to chemical stimulus;cellular response to cytokine stimulus;cellular response to heat;cellular response to organic substance;cellular response to stimulus;cellular response to stress;cytokine…	binding;cation binding;copper ion binding;cytokine activity;cytokine receptor binding;growth factor receptor binding;interleukin-1 receptor binding;ion binding;metal ion binding;protein binding;receptor binding;transition metal ion binding	Apoptosis;Cytokine-cytokine receptor interaction;Graft-versus-host disease;Hematopoietic cell lineage;Leishmaniasis;MAPK signaling pathway;Measles;Osteoclast differentiation;Prion diseases;Rheumatoid arthritis;Type I diabetes mellitus	cDNA, FLJ95747, Homo sapiens interleukin 1, alpha (IL1A), mRNA;Hematopoietin-1;Interleukin 1, alpha;Interleukin-1 alpha;Putative uncharacterized protein IL1A	hCG_16260;IL1A;IL1F1	P01583;Q53QF9;Q7RU02	ENSG00000115008
IFIT2	3.49493	0.232296	1.42929	1.60935	0.513736	10		biological regulation;cell surface receptor linked signaling pathway;cellular process;cellular response to chemical stimulus;cellular response to cytokine stimulus;cellular response to interferon-alpha;cellular response to organic substance;cellular response to stimulus;cellular response to type I interferon;cytokine-mediated signaling pathway;multi-organism process;negative regulation of binding…	binding;protein binding		Interferon-induced 54 kDa protein;Interferon-induced protein with tetratricopeptide repeats 2;ISG-54 K	G10P2;IFI54;IFIT2	P09913;Q5T767	ENSG00000119922
RSAD2	NaN	NaN	1.44875	NaN	NaN	2	cell part;cytoplasmic part;endoplasmic reticulum;endoplasmic reticulum membrane;endoplasmic reticulum part;Golgi apparatus;intracellular membrane-bounded organelle;intracellular organelle;intracellular organelle part;intracellular part;membrane;membrane part;membrane-bounded organelle;organelle;organelle membrane;organelle part	biological regulation;defense response;defense response to virus;immune effector process;immune system process;metabolic process;multicellular organismal process;multi-organism process;ossification;regulation of biological process;regulation of multicellular organismal process;regulation of ossification;response to biotic stimulus;response to other organism;response to stimulus;response to stress…	binding;catalytic activity;cation binding;ion binding;iron-sulfur cluster binding;metal cluster binding;metal ion binding		Cytomegalovirus-induced gene 5 protein;Radical S-adenosyl methionine domain-containing protein 2;Uncharacterized protein;Viperin;Virus inhibitory protein, endoplasmic reticulum-associated, interferon-inducible	CIG5;RSAD2	C9J674;Q8WVI4;Q8WXG1	ENSG00000134321
IFI6	2.74971	0.511179	1.94144	0.187651	0.271744	1	cell part;cytoplasmic part;integral to membrane;intracellular membrane-bounded organelle;intracellular organelle;intracellular part;intrinsic to membrane;membrane;membrane part;membrane-bounded organelle;mitochondrion;organelle	anti-apoptosis;apoptotic mitochondrial changes;biological regulation;cell surface receptor linked signaling pathway;cellular component organization;cellular component organization at cellular level;cellular component organization or biogenesis;cellular component organization or biogenesis at cellular level;cellular process;cellular response to chemical stimulus;cellular response to cytokine stimu…	binding;protein binding		cDNA, FLJ95298, Homo sapiens interferon, alpha-inducible protein (clone IFI-6-16)(G1P3), transcript variant 2, mRNA;Interferon alpha-inducible protein 6;Interferon, alpha-inducible protein (Clone IFI-6-16), isoform CRA_a;Interferon, alpha-inducible protein (Clone IFI-6-16), isoform CRA_c;Interferon, alpha-inducible protein 6;Interferon-induced protein 6-16;Putative 6-16 protein	6-16;G1P3;hCG_1727099;IFI6;RP11-288L9.2-001;RP11-288L9.2-002	P09912;Q13141;Q13142;Q5VVR2;Q5VVR3;Q6IE95;Q969M8	ENSG00000126709
IDO1	-0.0534711	0.439178	2.29815	1.11874	-0.720149	8	cell part;cytoplasmic part;cytosol;intracellular part	amine catabolic process;amine metabolic process;aromatic amino acid family catabolic process;aromatic amino acid family metabolic process;aromatic compound catabolic process;carboxylic acid catabolic process;carboxylic acid metabolic process;catabolic process;cellular amine metabolic process;cellular amino acid catabolic process;cellular amino acid metabolic process;cellular aromatic compound met…	binding;catalytic activity;cation binding;dioxygenase activity;electron carrier activity;heme binding;indoleamine 2,3-dioxygenase activity;ion binding;iron ion binding;metal ion binding;oxidoreductase activity;oxidoreductase activity, acting on single donors with incorporation of molecular oxygen;oxidoreductase activity, acting on single donors with incorporation of molecular oxygen, incorporatio…	African trypanosomiasis;Tryptophan metabolism	Indoleamine 2,3-dioxygenase 1;Indoleamine-pyrrole 2,3-dioxygenase;Uncharacterized protein	IDO;IDO1;INDO	E5RGR8;E5RH36;E5RIX2;P14902;Q540B4	ENSG00000131203
MYH6	1.0992	NaN	-1.22135	-0.670716	-0.669704	14	adherens junction;anchoring junction;cell junction;cell part;cell-substrate adherens junction;cell-substrate junction;contractile fiber;contractile fiber part;cytoplasm;cytoplasmic part;cytoskeletal part;cytosol;focal adhesion;intracellular membrane-bounded organelle;intracellular non-membrane-bounded organelle;intracellular organelle;intracellular organelle part;intracellular part;macromolecular…	actin cytoskeleton organization;actin filament-based movement;actin filament-based process;actin-mediated cell contraction;actin-myosin filament sliding;actomyosin structure organization;adult heart development;anatomical structure development;anatomical structure formation involved in morphogenesis;anatomical structure morphogenesis;ATP catabolic process;ATP metabolic process;atrial cardiac musc…	actin binding;actin-dependent ATPase activity;adenyl nucleotide binding;adenyl ribonucleotide binding;ATP binding;ATPase activity;ATPase activity, coupled;binding;calcium-dependent ATPase activity;calmodulin binding;catalytic activity;cytoskeletal protein binding;enzyme binding;hydrolase activity;hydrolase activity, acting on acid anhydrides;hydrolase activity, acting on acid anhydrides, in phosp…	Tight junction;Viral myocarditis	Myosin heavy chain 6;Myosin heavy chain 7;Myosin heavy chain slow isoform;Myosin heavy chain, cardiac muscle alpha isoform;Myosin heavy chain, cardiac muscle beta isoform;Myosin, heavy chain 6, cardiac muscle, alpha;Myosin-6;Myosin-7	MYH6;MYH7;MYHCA;MYHCB	A2RTX1;A2TDB6;B6D424;D9YZU2;P12883;P13533;Q13943;Q14836;Q14837;Q14904;Q14906;Q14907;Q16579;Q2M1Y6;Q92679;Q9H1D5;Q9UDA2;Q9UMM8	ENSG00000092054;ENSG00000197616
TBX1	-0.543479	1.56762	-0.178738	-0.314157	0.110925	22	cell part;intracellular membrane-bounded organelle;intracellular organelle;intracellular part;membrane-bounded organelle;nucleus;organelle	ameboidal cell migration;anatomical structure development;anatomical structure formation involved in morphogenesis;anatomical structure morphogenesis;angiogenesis;anterior-posterior pattern formation;artery morphogenesis;behavior;behavioral interaction between organisms;biological regulation;biosynthetic process;blood vessel development;blood vessel morphogenesis;blood vessel remodeling;cell fate…	binding;DNA binding;identical protein binding;nucleic acid binding;nucleic acid binding transcription factor activity;protein binding;protein dimerization activity;protein homodimerization activity;RNA polymerase II transcription factor activity;sequence-specific DNA binding;sequence-specific DNA binding transcription factor activity;transcription activator activity;transcription regulator activi…		T-box 1;T-box 1, isoform CRA_c;T-box transcription factor TBX1;T-box transcription factor TBX1 2;Testis-specific T-box protein	hCG_17892;TBX1	C6G493;C6G494;D9ZGG0;O43435;O43436;Q152R5;Q96RJ2	ENSG00000184058
TNFSF10	1.19215	1.47916	0.864147	0.352391	-0.959057	3	cell fraction;cell part;extracellular region;extracellular region part;extracellular space;integral to membrane;integral to plasma membrane;intrinsic to membrane;intrinsic to plasma membrane;membrane;membrane part;plasma membrane part;soluble fraction	activation of caspase activity;activation of pro-apoptotic gene products;apoptosis;biological regulation;cell communication;cell death;cell-cell signaling;cellular process;cellular response to stimulus;death;immune response;immune system process;induction of apoptosis;induction of apoptosis by extracellular signals;induction of programmed cell death;positive regulation of apoptosis;positive regul…	binding;cation binding;cytokine activity;cytokine receptor binding;ion binding;metal ion binding;protein binding;receptor binding;tumor necrosis factor receptor binding;tumor necrosis factor receptor superfamily binding	Apoptosis;Cytokine-cytokine receptor interaction;Measles;Natural killer cell mediated cytotoxicity	Apo-2 ligand;cDNA FLJ51976, moderately similar to Tumor necrosis factor ligand superfamily member 10;cDNA, FLJ93150, Homo sapiens tumor necrosis factor (ligand) superfamily, member 10(TNFSF10), mRNA;TNF-related apoptosis-inducing ligand;TNFSF10 protein;Tumor necrosis factor (Ligand) family, member 10;Tumor necrosis factor (Ligand) superfamily, member 10;Tumor necrosis factor (Ligand) superfamily,…	APO2L;hCG_20249;TNFSF10;TRAIL	A1Y9B3;A6NLJ6;P50591;Q6IBA9	ENSG00000121858
ISG15	0.826986	0.891646	0.911352	0.0703634	0.38353	1	cell part;cytoplasm;cytoplasmic part;cytosol;extracellular region;extracellular region part;extracellular space;intracellular part	biological regulation;catabolic process;cell communication;cell surface receptor linked signaling pathway;cell-cell signaling;cellular catabolic process;cellular macromolecule catabolic process;cellular macromolecule metabolic process;cellular metabolic process;cellular process;cellular protein metabolic process;cellular response to chemical stimulus;cellular response to cytokine stimulus;cellula…	binding;protein binding;protein tag	RIG-I-like receptor signaling pathway	Interferon-induced 15 kDa protein;Interferon-induced 17 kDa protein;Ubiquitin cross-reactive protein;Ubiquitin-like protein ISG15	G1P2;ISG15;UCRP	P05161;Q5SVA4;Q7Z2G2;Q96GF0	ENSG00000187608
APP	-2.18849	1.03026	0.526692	0.254345	1.04713	21	apical part of cell;axon;cell fraction;cell part;cell projection;cell projection part;cell surface;ciliary rootlet;cilium part;coated pit;cytoplasm;cytoplasmic membrane-bounded vesicle lumen;cytoplasmic part;cytoplasmic vesicle;cytoplasmic vesicle part;cytoskeletal part;dendritic shaft;dendritic spine;extracellular region;Golgi apparatus;insoluble fraction;integral to membrane;integral to plasma …	adult behavior;adult locomotory behavior;anatomical structure development;anatomical structure morphogenesis;apoptosis;associative learning;axon cargo transport;axon choice point recognition;axon midline choice point recognition;axonogenesis;behavior;behavioral interaction between organisms;biological adhesion;biological regulation;blood coagulation;calcium ion homeostasis;cation homeostasis;cell…	acetylcholine receptor binding;binding;carbohydrate binding;cation binding;DNA binding;endopeptidase inhibitor activity;endopeptidase regulator activity;enzyme activator activity;enzyme inhibitor activity;enzyme regulator activity;glycosaminoglycan binding;heparin binding;identical protein binding;ion binding;metal ion binding;nucleic acid binding;pattern binding;peptidase activator activity;pept…	Alzheimer's disease	ABPP;Alzheimer disease amyloid protein;Amyloid beta A4 protein;Amyloid intracellular domain 50;Amyloid intracellular domain 57;Amyloid intracellular domain 59;APPI;Beta-amyloid protein 40;Beta-amyloid protein 42;Beta-APP40;Beta-APP42;C31;C80;C83;C99;cDNA FLJ50531, highly similar to Amyloid beta A4 protein (APP) (ABPP)(Alzheimer disease amyloid protein homolog);Cerebral vascular amyloid peptide;Ga…	A4;AD1;APP	B2R5V1;B4DII8;D3DSD1;D3DSD2;D3DSD3;E9PEV0;E9PEV8;E9PG40;P05067;P09000;P78438;Q13764;Q13778;Q13793;Q16011;Q16014;Q16019;Q16020;Q6GSC0;Q8WZ99;Q9BT38;Q9UC33;Q9UCA9;Q9UCB6;Q9UCC8;Q9UCD1;Q9UQ58	ENSG00000142192
MX2	0.469754	0.989471	-0.0741615	0.306053	1.10352	21	cell part;cytoplasm;intracellular membrane-bounded organelle;intracellular organelle;intracellular part;membrane-bounded organelle;nucleus;organelle	biological regulation;catabolic process;cell surface receptor linked signaling pathway;cellular catabolic process;cellular metabolic process;cellular nitrogen compound catabolic process;cellular nitrogen compound metabolic process;cellular process;cellular response to chemical stimulus;cellular response to cytokine stimulus;cellular response to organic substance;cellular response to stimulus;cell…	binding;catalytic activity;GTP binding;GTPase activity;guanyl nucleotide binding;guanyl ribonucleotide binding;hydrolase activity;hydrolase activity, acting on acid anhydrides;hydrolase activity, acting on acid anhydrides, in phosphorus-containing anhydrides;nucleoside-triphosphatase activity;nucleotide binding;purine nucleotide binding;purine ribonucleoside triphosphate binding;purine ribonucleo…		Interferon-induced GTP-binding protein Mx2;Interferon-regulated resistance GTP-binding protein MxB;Myxovirus resistance protein 2;p78-related protein;Uncharacterized protein	MX2	A8MXI7;C9J9T4;C9JEL4;C9JS04;C9JZQ9;D3DSI7;P20592	ENSG00000183486
TMEM50B	0.447491	-0.388768	-0.203227	-0.0801218	1.11702	21	cell part;cytoplasmic part;endoplasmic reticulum;integral to membrane;intracellular membrane-bounded organelle;intracellular organelle;intracellular part;intrinsic to membrane;membrane;membrane part;membrane-bounded organelle;organelle;plasma membrane				HCV p7-trans-regulated protein 3;Transmembrane protein 50B;Uncharacterized protein	C21orf4;TMEM50B;UNQ167/PRO193	B2R4L4;C9J8P5;C9K0I4;D3DSF1;E9PG13;O60537;P56557;Q5PY47	ENSG00000142188
CMPK2	NaN	NaN	NaN	NaN	1.26207	2	cell part;cytoplasmic part;intracellular membrane-bounded organelle;intracellular organelle;intracellular part;membrane-bounded organelle;mitochondrion;organelle	2'-deoxyribonucleotide biosynthetic process;2'-deoxyribonucleotide metabolic process;biosynthetic process;cellular biosynthetic process;cellular metabolic process;cellular nitrogen compound biosynthetic process;cellular nitrogen compound metabolic process;cellular process;cellular response to biotic stimulus;cellular response to lipopolysaccharide;cellular response to molecule of bacterial origin…	adenyl nucleotide binding;adenyl ribonucleotide binding;ATP binding;binding;catalytic activity;cytidylate kinase activity;kinase activity;nucleobase, nucleoside, nucleotide kinase activity;nucleotide binding;nucleotide kinase activity;phosphotransferase activity, phosphate group as acceptor;purine nucleotide binding;purine ribonucleoside triphosphate binding;purine ribonucleotide binding;ribonucl…	Pyrimidine metabolism	UMP-CMP kinase 2, mitochondrial	CMPK2	A2RUB0;A5D8T2;B7ZM18;Q5EBM0;Q6ZRU2;Q96AL8	ENSG00000134326
OAS2	-1.23945	-1.44894	0.157344	0.54907	0.125805	12	cell fraction;cell part;cytoplasmic part;endoplasmic reticulum;insoluble fraction;intracellular membrane-bounded organelle;intracellular organelle;intracellular part;membrane;membrane fraction;membrane-bounded organelle;microsome;mitochondrion;nucleus;organelle;vesicular fraction	biological regulation;cell surface receptor linked signaling pathway;cellular metabolic process;cellular nitrogen compound metabolic process;cellular process;cellular response to chemical stimulus;cellular response to cytokine stimulus;cellular response to interferon-gamma;cellular response to organic substance;cellular response to stimulus;cellular response to type I interferon;cytokine-mediated…	adenyl nucleotide binding;adenyl ribonucleotide binding;ATP binding;binding;catalytic activity;nucleic acid binding;nucleotide binding;nucleotidyltransferase activity;purine nucleotide binding;purine ribonucleoside triphosphate binding;purine ribonucleotide binding;ribonucleotide binding;RNA binding;transferase activity;transferase activity, transferring phosphorus-containing groups	Hepatitis C;Measles	2'-5'-oligoadenylate synthase 2;2'-5'-oligoadenylate synthetase 2, 69/71kDa;p69 OAS / p71 OAS	OAS2	A8K9T1;P29728;Q6PJ33;Q86XX8	ENSG00000111335
OAS1	NaN	1.31524	4.49588	NaN	NaN	12	cell fraction;cell part;cytoplasm;cytoplasmic part;endoplasmic reticulum;insoluble fraction;intracellular membrane-bounded organelle;intracellular organelle;intracellular part;membrane fraction;membrane-bounded organelle;microsome;mitochondrion;nucleus;organelle;vesicular fraction	biological regulation;cell surface receptor linked signaling pathway;cellular metabolic process;cellular nitrogen compound metabolic process;cellular process;cellular response to chemical stimulus;cellular response to cytokine stimulus;cellular response to interferon-gamma;cellular response to organic substance;cellular response to stimulus;cellular response to type I interferon;cytokine-mediated…	adenyl nucleotide binding;adenyl ribonucleotide binding;ATP binding;binding;catalytic activity;nucleic acid binding;nucleotide binding;nucleotidyltransferase activity;purine nucleotide binding;purine ribonucleoside triphosphate binding;purine ribonucleotide binding;ribonucleotide binding;RNA binding;transferase activity;transferase activity, transferring phosphorus-containing groups	Hepatitis C;Measles	2'-5'-oligoadenylate synthase 1;E18/E16;p46/p42 OAS;Uncharacterized protein	OAS1;OIAS	A8K4N8;E7EMI9;E7ET41;P00973;P04820;P29080;P29081;P78485;P78486;Q16700;Q16701;Q1PG42;Q3ZM01;Q53GC5;Q53YA4;Q6A1Z3;Q6IPC6;Q6P7N9;Q96J61	ENSG00000089127
