# Supplementary material for: Genotoxic stress in constitutive trisomies induces autophagy and the innate immune response via the cGAS-STING pathway
Source: Commun Biol. 2021 Jul 2;4:831. doi: 10.1038/s42003-021-02278-9 (PMC8253785; doi:10.1038/s42003-021-02278-9)
Supplement: Supplementary file 7 — Supplementary Data 5 [file 42003_2021_2278_MOESM7_ESM.xlsx]

## Sheet: Figure 1a
All information is in Supplementary table 2.

## Sheet: Figure 1b
All the information is in Supplementary table 2.

## Sheet: FIgure 1c
Figure 1c	HCT116 Htr3_11 Htr8_5
	Baf1A - + - + - +				WB images
					The bands shown in the figure are indicated
			LC3
			GAPDH
	RPE1 Rtr7_1 Rtr21_2
	Baf1A - + - + - +
			LC3
			GAPDH

## Sheet: Figure 1d
Figure 1d
	LC3-II / LC3-I protein ratio of the cells treated with Bafilomycin 1A normalized control DMSO sample of the same cell line.
	HCT116	Hte5_1	Htr13_2	Htr18_1	Htr3_11	Htr5_6	Htr8_5	Hte5_4	RPE-1	Rtr3_1	Rtr5,12_3	Rtr7_1	Rtr21_2
	1.19124	2.36373	0.173205	0.231741	1.23429	1.0548	1.14018	1.04875	1.13608	0.839504	1.35593	0.861954	2.64151
	0.808765	8.54157	0.292411	0.248045	1.7879	25.0893	1.16718	7.34338	0.864743	0.196467	5.98217	3.68791	2.5593
	1.00003	2.71637	9.86351	13.3698	4.53569	4.08961	1.28103	1.2289	1.06141	1.61738	3.89443	0.166757	3.31545
	0.999963	21.3136	10.5182	0.422627	6.17159	2.33668	1.76643		0.93859		5.35569	13.2069	10.1026
	0.672493	22.6801	0.870882		5.41993	20.8798			0.916593		3.04547	1.75138	0.847566
	1.08668	18.3171			14.5581				0.976178		2.40858		2.96538
									1.11831				1.19995
									0.988913				15.858
									1.0221				1.36138
									0.977896

## Sheet: Figure 1f
Figure 1g
	TFEB nuclear immunofluorescent intensity
	MFI
	HCT116	Hte5_1	Htr18_1	Htr21_3	RPE1	Rtr3_1	Rtr8_1
	1	7.65818	5.70573	1.93598	0.08766	5.66541	7.79751
	0.910895	8.87495	5.79745	1.95395	2.10137	7.16521	11.8166
	1.07376	8.2617	7.60651	2.18008	0.810974	5.06658	6.57181
	0.626732	10.681	3.71696	2.21902	1.26496	5.00054	13.8175
	1.459	13.1659		1.96967	1	8.34479	11.8844
		11.0554			0.987757	6.89564	9.64106
		13.4949			1.11115	6.31581

## Sheet: Figure 1h
Figure 1i
	The number of LC3+ puncta per cell
	HCT116	Hte5_1	Htr18_1	H21_3	RPE1	Rtr3_1	Rtr8_1
	1	25	12	46	24	61	79
	1	22	28	47	9	46	42
	2	20	23	23	21	35	93
	2	32	23	25	9	47	76
	2	26	31	42	8	53	50
	4	25	22	26	24	41	81
	4	16	14	18	11	78	79
	5	22	31	44	11	40	109
	5	20	38	26	23	44	101
	8	23	26	30	27	65	53
	3	19	21	47	9	38	71
	9	15	16	35	8	63	64
	3	19	14	24	33	50	71
	5	16	15	39	13	86	53
	8	18	16	28	13	56	77
	8	26	26	25	24	70	67
	4	34	20	17	20	71	77
	5	18	27	42	12	61	72
	4	18	24	38	24	67	47
	9	13	23	29	12	50	87
	3	18	16	31	20	35	58
	5	18	22	36	26	62	56
	5	16	34	30	22	60	60
	6	21	40	23	21	43	84
	4	20	35	28	29	60	85
	3	16	40	24	14	65	58
	6	19	29	27	20		40
	5	27	26	34	26		72
	6	16	25	25			52
	7	20	37	21			78
			38	26			68
			37	32			75
			42	23			57
			34	20			56
			27	28			69
				29			86
							70
							100
							71
							77
							81
							52

## Sheet: Figure 1i
Figure 1j
	The number of LAMP2+ puncta per cell
	HCT116	Hte5_1	Htr18_1	Htr21_3	RPE1	Rtr3_1	Rtr8_1
	4	13	27	15	6	14	50
	5	33	19	13	11	13	44
	10	24	19	27	9	26	70
	5	62	15	14	10	45	47
	5	9	26	23	14	25	51
	9	10	30	14	15	68	39
	6	11	17	9	23	25	26
	2	31	14	14	15	22	41
	1	27	26	20	18		47
	1	34	12	21	22		49
	6	57	26	9	5		35
	13	36	24	17	12		34
	4	37	17	12			32
	14		12	13			45
	2		19	19
	5		12	22
	10		23	13
	3		22	13
	6		13	7
	2		25	13
	11		21	10
	10		24
	9		26
	11		16
	2		29
	2		17
	2
	3
	4
	3
	6
	4
	3

## Sheet: Figure 2d
Figure 2d
	% of dsDNA and H3-positive puncta colocalization
	HCT116	Hte5_1	Htr18_1	Htr21_3	RPE1	Rtr3_1	Rtr8_1
	50	64.1026	51.7857	63.2184	25	61.1111	50.6098
	28.2353	51.0204	73.5294	57.8947	53.3333	54.1667	83.1579
	50	45.8824	63.6364	64.5161	29.3729	62.2807	80.9524
	48.9362	50.7692	51.3043	53.6585	41.9689	56.1644	91.8919
	26.3158	59.5238	46.5753	41.9355	43.75	61.2903	81.761
	43.75	88.7097	63.0137	38.2353	30.2632	46.6667	76.25
	58.8235	73.2673	61.6667	40	37.3737	53.0612	72.2222
	40	51.9608	54.1667	62.9032	37.8378	53.0201	70.1613
	59.8214	61.8321	51.8518	36.3636	30	55.3846	76.0504
	39.0476	72.6191	49.5496	65.3061	35	72.3404	63.5135
	52.9412	53.4247	73.913	78.4314	34.6154	65.7609	93.3333
	28.5714	68.4685	85.2459	52.0833	54.5455	66.3265	82.7586
	16.4706	58.8235	44.898	46.5116	39.8773	72.1003	78
	18.4211	31.8841	45.8333	82.1429	38.3562	64.5933	83.3333
	20	60.6061	40	69.2308	41.0714	67.6471	86.2069
	34.5238	79.5181	55.0388	68.1818	40	78.9474	77.3585
	46.5753	65.1163	41.6667	56.25	45.8333	77.7778	78.7879
	47.2222	81	49.3151	51.3513	46.0318	77.1429
	41.0256	85.1852	68.3333	81.1321		82.1429
	25	67.1429	45.283	81.9277		84.2105
	38.3721	41.3793	36.3636	81.7204
		84.6154	44.1176	56.25
		88.7097	40	64.5161
		52	36.1111	83.3333
		65.3846	76.4706
		72.5	53.75
			51.7241
			60.4938
			60.5263
			57.8947

## Sheet: Figure 2f
Figure 2f
	% of dsDNA and TFAM-positive puncta colocalization
	HCT116	Hte5_1	Htr18_1	Htr21_3	RPE1	Rtr3_1	Rtr8_1
	70.9677	50.9434	60	69.0476	46.729	37.3626	39.7727
	66.6667	54.3478	44.4444	60.7143	46.7533	29.3103	38.2716
	47.9167	33.3333	46.6667	41.0256	42.8571	35.8381	47.0588
	83.3333	50	42.1053	51.8518	40.3509	39.604	39.3701
	50	57.8947	71.4286	56.5217	50	42.5287	56
	78.125	26.5306	73.5294	68.9655	58.1522	40.2778	33.3333
	34.8837	38.0952	66.6667	51.5151	50	43.5294	44.6009
	76.6667	35.4839	42.1053	50	84.4828	39.2	55.102
	64.5161	29.7297	68.6274	70	75.3846	41.3043	48.5981
	96.5517	42.2222	55.7692	72.7273	85.9649	45.3416	48.0769
	80	31.8182	60.5263	50.9091	69.7368	50	32.3009
	80	38.8889	45.8333	44.4444	85.7143	32.4324	54.386
	63.4146	61.7021	57.6923	42.3077	84.2857	46.1538	29.932
	66.6667	61.017	57.1429	50	65	45	35.6164
	77.0833	41.8182	55	39.759	67.9245	33.3333	26.5734
	71.4286		58.0645	51.282
			90.3226	62.8571
			70	38.7097
			69.8113	57.1429
			50	49.1525
			50	40
			42.5532
			50
			55.7692
			63.1579
			28
			26.6667
			46.3415

## Sheet: Figure 3a
Figure 3a
								WB images
								The bands shown in the figure are indicated

[truncated: 37 more sheets: Figure 3b, Figure 3c, Figure 3d, FIgure 3e, Figure 3g, Figure 3h, Figure 3j, Figure 4a, Figure 4b, Figure 4d, Figure 4e, Figure 4f, Figure 4g, Figure 5a, FIgure 5b, Figure 5d, FIgure 5f, Figure 5h, Figure 6a, Figure 6b …]
