# Supplementary material for: Genotoxic stress in constitutive trisomies induces autophagy and the innate immune response via the cGAS-STING pathway
Source: Commun Biol. 2021 Jul 2;4:831. doi: 10.1038/s42003-021-02278-9 (PMC8253785; doi:10.1038/s42003-021-02278-9)
Supplement: Supplementary file 8 — Supplementary Data 6 [file 42003_2021_2278_MOESM8_ESM.xlsx]

## Sheet: SF1a
Supplementary figure 1a
										WB images
										The bands shown in the figure are indicated

## Sheet: SF1b
Supplementary figure 1b
	Relative Cathepsin D protein levels
	HCT116	Hte5_1	Htr18_1	Htr21_3	RPE-1	Rtr3_1	Rtr8_1
	0.996273	0.736631	0.560555	1.36622	1	6.1452	5.35544
	1.03059	1.04631	0.634797	0.933934	1.0393	1.85007	1.96157
	0.990076	2.40637	0.517553	1.32131	0.785247	1.11286	2.59973
	1.00703	2.08734	0.944104	1.08637	1	2.40108	1.50931
	1.00373	2.4249	2.16252	5.92608	0.960704
	1.32908	2.6203	1.51597	2.74262
	1.01232	2.02814	0.656207	1.36393
	0.987684	1.48787	0.647231	1.62505
	1.00992		1.52393	3.94807

## Sheet: SF1c
Supplementary figure 1c
	Cathepsin D activity
	HCT116	Hte5_1	Htr18_1	Htr21_3	RPE-1	Rtr3_1	Rtr8_1	CTRL+E64+Pepstatin A
	0.969584	0.979829	0.985592	1.01841	0.997369	0.977717	0.937176	0.520235
	0.9992	0.969104	0.991516	0.958859	1.00263	0.956828	0.951257
	1.03426	0.971505	0.996958	0.976628		0.979884	0.94027
	0.996958	0.98127		0.982551		0.963327

## Sheet: SF1d
Supplementary figure 1d

## Sheet: SF1e
Supplementary figure 1e
		LC3-II / LC3-I protein ratio
		HCT116	Hte5_1	Htr18_1	Htr21_3	RPE1	Rtr3_1	Rtr8_1
		0.207078	0.674693	1.91515	0.971772	0.740637	1.52808	1.68583
		0.88376	1.32914	2.12937	2.12988	0.930188	1.16606	1.83398
		0.576892	1.96976	1.52991	1.00448	0.625531	0.882558	1.07208
		0.722377	0.963523	0.953196	1.01169	0.240274	2.55307	0.633491
		0.88362	1.42983	0.7619	1.87112	0.219544	1.26258	3.67734
		1.0236	1.14393	1.01741	1.96145	0.969665	1.35531	3.81376
		1.14916	1.90945	1.97185	2.23215	0.967555	2.31574	0.957121
		1.03725	1.37913	2.72805		1.36161		1.43681
				3.12305
				1.35736
				2.72694

## Sheet: SF1g
Supplementary figure 1g
	TFE3 nuclear fluerescence
	HCT116	Hte5_1	Htr13_2	Htr18_1	Htr21_3	Htr3_11	Htr5_6	Htr8_5	RPE1	Rtr3_1	Rtr5_3	Rtr8_1	Rtr7_1	Rtr21_2
	1.08772	3.39256	2.45248	3.12979	1.37303	4.1361	2.36614	1.60919	1.07969	2.80755	0.641373	1.0584	1.25416	0.823232
	1.2624	2.56762	2.17074	2.73854	1.38054	4.47215	1.74139	2.63737	1.06924	3.00153	0.5919	1.04364	0.901692	0.747436
	1.30879	3.07438	2.54808	2.38674	1.66172	5.73581	1.65535	2.16255	1.0307	2.10305	0.74554	0.763402	0.998268	0.770348
	0.615702	2.1544	1.27648	3.01259	1.86796	4.43008	1.701	2.32777	0.558953	3.4205	0.768285	1.08396	0.504463	0.658719
	0.725207	2.71976	2.00451	3.53381	1.31518	4.32042	2.77928	1.60585	1.30453	1.96895	0.695098		1.00573	0.885973
	1.14274	2.86514							0.956603	3.24206	0.845905		1.20687
	0.959555	3.00845							0.960244
	0.909687								0.651267
	0.911811								1.0372
	1.07634								1.09631
									1.32607
									0.928693

## Sheet: SF1i
Supplementary figure 1i
	Number of lysotracker positive puncta per cell
	HCT116	Hte5_1	Htr18_1	Htr21_3	RPE1	Rtr3_1	Rtr8_1
	26	35	18	70	68	78	87
	18	41	6	19	61	70	102
	40	81	7	18	60	90	137
	40	28	9	34	52	94	144
	15	65	24	20	76	93	107
	7	25	26	30	41	58	144
	7	27	72	33	16	79	91
	9	33	28	42	66	66	134
	8	78	74	29	71	119	91
	7	55	30	30	52	94	75
	9	71	22	23	36	64	72
	8	39	64	36	39	62	70
	24	26	66	26	48	98	82
	25	33	65		25	80	89
		34	53		54	70	88

## Sheet: SF1k
Supplementary figure 1k
	Number of puncta per cell transfected with LC3-GFP-mRFP construsct
	Autophagosomes							Autolysosomes
	HCT116	Hte5_4	Hte18_1	Hte21_3	RPE-1	Rtr3_1	Rtr8_1	HCT116	Hte5_4	Hte18_1	Hte21_3	RPE-1	Rtr3_1	Rtr8_1
	3	54	34	12			17	58	0	0	25	0	26	74
	37	4	7	17	44	4	0	0	53	48	56	0	27	82
	26	6	16	6	28	12	19	0	64	0	27	0	34	26
	34	2	8	47	38	44	7	0	22	36	0	0	0	37
	20	11	6	38	44	31	9	4	47	29	0	0	0	73
	37	22		0	26	4	11	0	45	0	47	0	37	66
	34	28		16	24	13	11	0	18	0	34	0	29	37
	38	16	24	3	46	19	14	0	44	0	24	0	29	18
	29	0	26	0	37	5	8	0	22	17	28	0	42	51
	38	12	0	0	21	0	22	0	18	47	45	0	18	78
	37	16	20	0	26	13	4	0	44	17	23	0	8	28
	0	16	24	0	28		24	45	0	0	32	0		51
	42	26	32	11	23		5	0	0	0	21	0		28
	5	20	20	0	27		0	28	0	0	11	0		24
	16	18	29	4	32		6	0	43	0	46	0		14
	18	8	24	0	26		0	0	24	18	34	0		43
	35	14	19	0	31		8	0	14	0	26	0		42
	27	26	18	21			8	0	0	0	40	1		18
	29		16	7			7	0	0		25			24
	34		20	0				0	0		30
	10		18	0				17	8		18
			16	19					9		36
			12						26

## Sheet: SF2a
Supplementary figure 2a													WB images
													The bands shown in the figure are indicated

## Sheet: SF2b
Supplementary figure 2b
	p-AKT-S473 relative protein levels
	HCT116	Hte5_1	Htr18_1	Htr21_3	RPE1	Rtr3_1	Rtr8_1
	1.65386	10.2519	0.615159	10.2438	0.9823	0.243902	0.657296
	0.896564	6.37297	0.545732	0.642031	1.0177	0.350138	0.641525
	0.339901	9.37438	0.521612	0.783768	1.0177	0.350138	0.641525
	0.9761	12.1059	0.639406	0.201635	0.9823	0.243902	0.657296
	1.13356	5.99774	0.992768	0.932265		0.467576	0.733237
		10.2519	0.615159	10.2438
		10.6479	1.57552	0.610741
		7.75959	1.02533	0.55405

[truncated: 35 more sheets: SF2c, SF2d, SF2e, SF2g, SF2h, SF2j, SF2k, SF2l, SF2m, SF4b, SF5a, SF5b, SF 5c, SF5d, SF5f, SF6b, SF6c, SF6d, SF6e, SF6f …]
